# Supplementary material for: Bioacoustics for in situ validation of species distribution modelling: An example with bats in Brazil
Source: PLoS One. 2021 Oct 20;16(10):e0248797. doi: 10.1371/journal.pone.0248797 (PMC8528307; doi:10.1371/journal.pone.0248797)
Supplement: S1 Table — (XLSX) [file pone.0248797.s001.xlsx]

## Sheet: Sheet1
species	decimallongitude	decimallatitude	countrycode	locality	year	gbifid	References
Noctilio leporinus	-57.55	-38.1	AR	Corrientes Ciudad	1961	1211833856	GBIF
Noctilio leporinus	-60.8398	-31.7698	AR	Sauce Viejo	1961	382064860	GBIF; Gardner 2007
Noctilio leporinus	-60.5333	-31.7333	AR	Departamento Paraná, Paraná			Souza & Pavé 2009 NUEVOS REGISTROS DE QUIRÓPTEROS PARA LA PROVINCIA DE ENTRE RÍOS, ARGENTINA Mastozoología Neotropical, 16(2):291-298, Mendoza, 2009
Noctilio leporinus	-60.6817	-31.5992	AR	Santa Fe,Reserva Ecológica El Pozo	1974	382064866	GBIF
Noctilio leporinus	-51.1833	-30.0667	BR	Porto Alegre, RS	1942		Gardner 2007
Noctilio leporinus	-50.2917	-29.9575	BR	Osório Wind Farm, RS			Barros et al. 2015 Species composition and mortality of bats at the Osório Wind Farm, southern Brazil
Noctilio leporinus	-59.8255	-29.9093	AR	Alejandra	1940	382064891	GBIF
Noctilio leporinus	-58.0833	-29.2	AR	Estate Las Mercedes	1967	675818094	GBIF; Gardner 2007
Noctilio leporinus	-58.2256	-28.0475	AR	Mburucuyá		621082837	GBIF
Noctilio leporinus	-58.1015	-27.9224	AR	Manantiales		621082797	GBIF
Noctilio leporinus	-58.1045	-27.9217	AR	Manantiales,Parque Nacional Mburucuyá	1962	382064289	GBIF
Noctilio leporinus	-48.5333	-27.75	BR	FlorianOpolis	2004		Cherem et al, 2004
Noctilio leporinus	-63.5552	-27.4822	AR	Bañados de Figueroa		686156469	GBIF; Gardner 2007
Noctilio leporinus	-58.8167	-27.4767	AR	Corrientes	1963	382064272	GBIF
Noctilio leporinus	-48.5647	-27.3261	BR	Governador Celso Ramos	2004		Cherem et al, 2004
Noctilio leporinus	-59.6	-26.83	AR	La Eduvigis		382064562	GBIF
Noctilio leporinus	-55.0237	-26.8071	AR	Puerto Rico		684424333	GBIF
Noctilio leporinus	-59.37	-26.3	AR	El Colorado	1970	382064369	GBIF
Noctilio leporinus	-48.6333	-26.2333	BR	SAo Francisco do Sul	2004		Cherem et al, 2004
Noctilio leporinus	-48.6708	-26.221	BR	São Francisco, SC	1942		Gardner 2007
Noctilio leporinus	-48.5667	-25.9	BR	Guaratuba	2003		Miretzki 2003
Noctilio leporinus	-48.5667	-25.8333	BR	Guaratuba	2006		Bordignon, Marcelo O, 2006 Activity pattern and foraging behavior of bulldog-bat Noctilio leporinus (Linnaeus, ) (Chiroptera, Noctilionidae) in Guaratuba Bay, Paran????Ôö£├ÂÔö£├éÔö¼├║├ö├Â┬úÔö£├®Ôö£├ÂÔö£├éÔö¼├║├ö├Â┬úÔö£┬«Ôö£├ÂÔö£├éÔö¼ÔòØ├ö├Â┬ú├ö├▓├ª├ö├Â┬ú
Noctilio leporinus	-48.2833	-25.4833	BR	GuaraqueCaba	2001		Graciolli, G, & Carvalho, C, J, B, 2001, Rev, bras, Zool,, 18(3): 907-960,
Noctilio leporinus	-49.25	-25.4167	BR	Alto da Gl???ria	2003		Miretzki 2003
Noctilio leporinus	-64.9344	-25.3367	AR	Río Las Piedras, 16 km al N de Metán			Barquez et al, 2011 NUEVOS REGISTROS DE MURCIÉLAGOS (CHIROPTERA) EN EL NORTE DE ARGENTINA Mastozoología Neotropical, 18(1):11-24,
Noctilio leporinus	-57.728	-25.2927	AR	Clorinda		684424319	GBIF
Noctilio leporinus	-48.75	-25.2167	BR	Bairro Alto	2003		Miretzki 2003
Noctilio leporinus	-47.9667	-25.1333	BR	Ilha do Cardoso	1900		splink
Noctilio leporinus	-57.0667	-25.0695	PY	20 km N (by road) Altos	1973	1145714655	GBIF
Noctilio leporinus	-55.7	-24.55	PY	6,3KM BY ROAD NE CURUGUATY	1976	1987299150	GBIF
Noctilio leporinus	-61.7228	-24.3363	AR	Reserva Natural Formosa, Sección Cassinera, Río Teuco		699198516	GBIF; Gardner 2007
Noctilio leporinus	-43.8833	-24.0667	BR	Ilha da Marambaia, RJ	2008		Lourenço et al 2010 Bat diversity of Ilha da Marambaia, Southern Rio de Janeiro State, Brazil (Chiroptera, Mammalia)
Noctilio leporinus	-65.1167	-24.0333	AR	Rio Las Capillas, 15 km N Las Capillas, sobre Ruta Provincial 20	1998	894783563	GBIF
Noctilio leporinus	-58.5798	-23.6505	PY	ESTANCIA LA VICTORIA	1995	911711282	GBIF
Noctilio leporinus	-58.6833	-23.6333	PY	230 km NW (by road) Villa Hayes	1973	1145714674	GBIF
Noctilio leporinus	-64.4594	-23.6269	AR	Yuto	1959	859531440	GBIF; Gardner 2007
Noctilio leporinus	-46.6339	-23.5503	BR	SAo Paulo	1900		splink
Noctilio leporinus	-59.8102	-23.5008	PY	ESTANCIA SAMAKLAY	1997	911711496	GBIF
Noctilio leporinus	-59.8197	-23.4912	PY	ESTANCIA SAMAKLAY	1997	911711590	GBIF
Noctilio leporinus	-57.1501	-23.4167	PY	8 km E (by road) Concepcion	1972	1145714667	GBIF
Noctilio leporinus	-51.1833	-23.3833	BR	PE Mata do Godoy	2003		Reis et al, 2003, What is better for maintaining the richness of bat (Mammalia, Chiroptera) species: a large forest fragment or many small fragments?, Revista Brasileira de Zoologia 20(2)
Noctilio leporinus	-59	-23.3667	PY	275 km NW (by road) Villa Hayes	1973	1145714692	GBIF
Noctilio leporinus	-57.5053	-23.2607	PY	ESTANCIA CERRITO	1995	911711197	GBIF
Noctilio leporinus	-57.5035	-23.259	PY	ESTANCIA CERRITO	1995	911711198	GBIF
Noctilio leporinus	-64.0833	-23.25	AR	Enbarcacion	1966	1211830442	GBIF
Noctilio leporinus	-57.5268	-23.2225	PY	ESTANCIA STA, CLARA	1995	911711250	GBIF
Noctilio leporinus	-59.2	-23.1833	PY	Rio Verde, 300 km NW (by road) Villa Hayes	1973	1145714627	GBIF
Noctilio leporinus	-64.3222	-23.1358	AR	San Ramón de la Nueva Orán		621082850	GBIF
Noctilio leporinus	-44.2	-23.1333	BR	Angra dos Reis	1988		Fernandez,F,A,S,, Cerqueira,R, & Tribe,C,J, 1988, On the mammals collected on coastal islands of Rio de Janeiro state, Brazil, Mammalia, 52(2): 219-224
Noctilio leporinus	-43.9981	-23.0707	BR	Delta do Rio, Ilha da Marambaia, RJ	2009		Lourenço et al, 2009 Bat diversity of Ilha da Marambaia, Southern Rio de Janeiro State, Brazil (Chiroptera, Mammalia)
Noctilio leporinus	-43.8833	-23.0667	BR	Casimiro de Abreu	2010		Loourenco et al, 2010, Biota Neotropica
Noctilio leporinus	-44.3594	-23.0433	BR	Gip???ia	2009		Esberard 2009 Zoologia 26(1):103-108??
Noctilio leporinus	-44.1009	-22.9907	BR	Reserva Rio das Pedras, RJ	2011		Luz et al, 2011 Morcegos (Mammalia, Chiroptera) da Reserva Rio das Pedras, Rio de Janeiro, Sudeste do Brasil
Noctilio leporinus	-43.9	-22.95	BR	Mangaratiba	1988		Fernandez,F,A,S,, Cerqueira,R, & Tribe,C,J, 1988, On the mammals collected on coastal islands of Rio de Janeiro state, Brazil, Mammalia, 52(2): 219-224
Noctilio leporinus	-43.2223	-22.9054	BR	Quinta da Boa Vista, Rio de Janeiro, RJ	2014		Esbérard et al, 2014 Bats (Mammalia, Chiroptera) of an urban park in the metropolitan area of Rio de Janeiro, southeastern Brazil
Noctilio leporinus	-47.0806	-22.8786	BR	Campinas, SP	1986		Gardner 2007
Noctilio leporinus	-48.4333	-22.8666	BR	Botucatu	2005		Uieda & Chaves 2005 Chiroptera Neotropical
Noctilio leporinus	-43.7667	-22.85	BR	ItaguaI	1971		Peracchi,A,L, & Albuquerque,S,T,1971,Lista provis???ria dos quir???pteros dos estados do Rio de Janeiro e Guanabara, Brasil (Mammalia:Chiroptera), Revista Brasileira de Biologia, 31(3): 405-413,
Noctilio leporinus	-64.0006	-22.5379	AR	Gral, José de San martín, Salta Aprox, 20 km (por ruta) al oNo de Vespu- cio, sobre el Río Seco, 536 m			Jayat et al, 2009 Mamíferos de la Selva Pedemontana del noroeste argentino
Noctilio leporinus	-59.9833	-22.4833	PY	420 km NW (by road) Villa Hayes	1973	1145714675	GBIF
Noctilio leporinus	-62.3442	-22.4527	PY	BASE NAVAL PEDRO P, PE?A	1996	911711369	GBIF
Noctilio leporinus	-43.7897	-22.3717	BR	Santuario da Vida Silvestre da Serra da Concordia	2008		Modesto et al, 2008, Check List 4(3): 341_348,
Noctilio leporinus	-60.2833	-22.35	PY	460 km NW (by road) Villa Hayes	1953	1145714734	GBIF
Noctilio leporinus	-40.9667	-21.25	BR	Praia das Neves, ES	2008		Luz et al. 2009 Bats from the Restinga of Praia das Neves, state of Espírito Santo, Southeastern Brazil
Noctilio leporinus	-41.0467	-21.0989	BR	Rio Itabapoana, Gasoduto Cabiúnas- Vitória	2007	1323973768	GBIF
Noctilio leporinus	-63.3833	-21.0833	BO	1 km S of Camatindi	1991	1145273196	GBIF; Gardner 2007
Noctilio leporinus	-40.6456	-20.8058	BR	Ilha do Francês, Gruta do Judeu, Em gruta de pedra,	1952	1323971544	GBIF; Gardner 2007
Noctilio leporinus	-42.8639	-20.7997	BR	EPTEA Mata do Paraíso, Viçosa, MG	2008		Nascimento et al. 2013 Bats (Mammalia: Chiroptera) of Mata do Paraíso research station, Viçosa, Minas Gerais, Brazil
Noctilio leporinus	-49.3	-20.7	BR	Corrego do Tenente	2009		Breviglieri & Pedro 2009
Noctilio leporinus	-45.65	-20.6667	BR	PAINS, Formiga	0		GBIF
Noctilio leporinus	-40.4975	-20.6667	BR	Rodovia do Sol	2005	1323973763	GBIF
Noctilio leporinus	-40.3378	-20.3194	BR	Vitória, ES	2000	1323973822	GBIF
Noctilio leporinus	-44.282	-20.0817	BR	Rio Amazonas, Boca do Igarape, Piaba (Igarape: 20 km SW of Betim; 20°12'S 44°26'W,)	1700	476860063	GBIF
Noctilio leporinus	-45.1167	-20.0667	BR	Paíns, MG			Tavares et al. 2010 Bats of the state of Minas Gerais, southeastern Brasil
Noctilio leporinus	-40.6003	-19.9356	BR	Santa Teresa, ES	1962	1323971663	GBIF
Noctilio leporinus	-57.0192	-19.5775	BR	Passo do Lontra; Base de Estudos do Pantanal	1990	1821670670	GBIF
Noctilio leporinus	-57.3333	-19.5667	BR	Rio Negro, Vista Alegre, MS	2009		Longo 2009 Tese
Noctilio leporinus	-56.25	-19.5667	BR	MS			Fischer et al. 2015 Bat fauna of Mato Grosso do Sul, southwestern Brazil
Noctilio leporinus	-42.7167	-19.5167	BR	Coronel Fabriciano, Parque Estudual, Rio Doce	1970	1211828837	GBIF
Noctilio leporinus	-42.5333	-19.5167	BR	Parque Estadual do Rio Doce, Marliéria, MG			Tavares et al. 2010 Bats of the state of Minas Gerais, southeastern Brasil
Noctilio leporinus	-39.8333	-19.4167	BR	Linhares	1990		splink
Noctilio leporinus	-40.0722	-19.3911	BR	Povoação, Linhares	1990	1323972582	GBIF
Noctilio leporinus	-63.1167	-18.4667	BO	10 km E Ing, Mora	1979	919445291	GBIF; Gardner 2007
Noctilio leporinus	-59.75	-18.3333	BO	RIO ROBORE, ROBORE, 300 M (18 DEG 20 MIN S, 59 DEG	1984	1145344209	GBIF
Noctilio leporinus	-62.0667	-18.2833	BO	8 kilometers southeast of Tita	1984	859484301	GBIF
Noctilio leporinus	-54.45	-17.5333	BR	Rio Correntes, MS	2015		Fischer et al, 2015 Bat fauna of Mato Grosso do Sul, southwestern Brazil
Noctilio leporinus	-63.1833	-17.4167	BO	10 KM, SE, MONTERO; 17,25 S,, 63,11 W,	1988	1145349363	GBIF
Noctilio leporinus	-63.25	-17.3833	BO	10 KM SE MONTERO	1988	897129560	GBIF
Noctilio leporinus	-65.3833	-16.95	BO	VILLA TUNARI	1982	214466614	GBIF; Gardner 2007
Noctilio leporinus	-63.1333	-16.4667	BO	Estancia Cachuela Esperanza	1984	859449197	GBIF
Noctilio leporinus	-64.7333	-16.3167	BO	ca, 15 kilometers south of Limoquije, Mamore River	1965	859279556	GBIF; Gardner 2007
Noctilio leporinus	-57.6667	-16.0667	BR	CAceres	1955		Vieira,C,C, 1955, Lista remissiva dos mam????Ôö£├ÂÔö£├éÔö¼├║├ö├Â┬úÔö£├®Ôö£├ÂÔö£├éÔö¼├║├ö├Â┬úÔö£┬«Ôö£├ÂÔö£├éÔö¼ÔòØ├ö├Â┬ú├ö├▓├ª├ö├Â┬úÔö£├é├ö├Â┬úÔö£├®├ö├Â┬╝Ôö£ÔòæÔö£├ÂÔö£├éÔö¼├║├ö├Â┬úÔö¼┬½Ôö£├ÂÔö£├éÔö¼├║├ö├Â┬úÔö£├®Ôö£├ÂÔö£├éÔö¼├║├ö├Â┬úÔö£┬«Ôö£├ÂÔö£├éÔö¼ÔòØ
Noctilio leporinus	-67.55	-15.8167	BO	Caranavi	1978	919431252	GBIF
Noctilio leporinus	-63.15	-15.7265	BO	6 KM W (BY ROAD) ASCENCION, 240 M; 15D43'S, 63D09'W	1985	1145345081	GBIF; Gardner 2007
Noctilio leporinus	-57.2042	-15.6564	BR	ESEC Serra das Araras, MT	2004		Gonçalves & Gregorin 2004 Quirópteros da Estação Ecológica da Serra das Araras, Mato Grosso, Brasil, com o primeiro registro de Artibeus gnomus e A, anderseni para o cerrado
Noctilio leporinus	-67.4667	-15.3167	BO	SARARIA,2HRS (RIVER) NW PUERTO LINARES	1978	1987272373	GBIF; Gardner 2007
Noctilio leporinus	-44	-15.0833	BR	Telhado de casas em Mocambinho	>2000		Nogueira et al, Chiroptera Neotropical 14(1): 346-353
Noctilio leporinus	-64.9	-14.8333	BO	Hotel Hosteria, Trinidad	1979	919426502	GBIF
Noctilio leporinus	-39.0494	-14.7889	BR	Ilhéus, BA	2006		Faria et al. 2006 Bats from the Atlantic rainforest of southern Bahia, Brazil
Noctilio leporinus	-67.1428	-14.7265	BO	45 KM N OF YACUMA, 0400 m,	1985	1145243640	GBIF; Gardner 2007
Noctilio leporinus	-65.0833	-14.5667	BO	Tijamuchi River	1985	859466074	GBIF
Noctilio leporinus	-65.9	-14.56	BO	Rio Tijamuchi, 0240 m,	1985	1145243563	GBIF
Noctilio leporinus	-66.2167	-14.4667	BO	Campamento La Pascana	1988	859408696	GBIF
Noctilio leporinus	-67.9215	-14.4268	BO	42 km W, 1km N Rurrenabaque	1994	1145272799	GBIF
Noctilio leporinus	-67.0333	-14.4167	BO	ca, 45 kilometers by road north of Yacuma	1985	859488926	GBIF
Noctilio leporinus	-39.8425	-14.2839	BR	Fazenda Ranchinho	1974	1316230005	GBIF
Noctilio leporinus	-64.9667	-14.1667	BO	Rio Tijamuchi, 240 M; 14D56'S, 65D09'W	1985	1145345371	GBIF
Noctilio leporinus	-66.4	-14.1333	BO	Espiritu Viejo, Bolivia			Aguirre et al, 2003 Consistency and variation in the bat assemblages inhabiting two forest islands within a neotropical savanna in Bolivia
Noctilio leporinus	-46.7776	-13.6081	BR	São Domingos, GO			Bezerra & Marinho-Filho 2010 Bats of the Paranã River Valley, Tocantins and Goiás states, Central Brazil
Noctilio leporinus	-39.0731	-13.3703	BR	Valença, BA	2006		Faria et al. 2006 Bats from the Atlantic rainforest of southern Bahia, Brazil
Noctilio leporinus	-64.1333	-13.3333	BO	Magdalena	1964	859282362	GBIF; Gardner 2007
Noctilio leporinus	-38.5205	-12.9833	BR	Bahia = Salvador, BA		1044045846	GBIF; Gardner 2007
Noctilio leporinus	-47.5669	-12.9141	BR	Rio São Domingo, Paranã, TO			Bezerra & Marinho-Filho 2010 Bats of the Paranã River Valley, Tocantins and Goiás states, Central Brazil
Noctilio leporinus	-69.283	-12.85	PE	Mouth of Rio La Torre, S bank of Rio Tambopata	1979	859568040	GBIF
Noctilio leporinus	-73.73	-12.65	KN		1980	859375111	GBIF
Noctilio leporinus	-46.5164	-12.5817	BR	Aurora do Tocantins, TO - site 1	2012		Felix et al. 2016 Bat assemblage in a karstic area from northern Brazil: seven new occurrences for Tocantins state, including the first record of Glyphonycteris sylvestris Thomas, 1896 for the Cerrado
Noctilio leporinus	-64.2036	-12.4702	BO	opposite Costa Marquez, Brazil, Itenez River	1964	859282393	GBIF; Gardner 2007
Noctilio leporinus	-71.25	-11.9167	PE	Pakitza	1993		Gardner 2007
Noctilio leporinus	-67.5667	-11.4333	BO	INDEPENDENCIA 170 M	1986	1145346343	GBIF
Noctilio leporinus	-37.1846	-11.1028	BR	RPPN Caju, Itaporanga D’Ajuda, SE			Rocha et al. 2017 Rapid surveys as a key tool for the inventory of the bat fauna of Brazil: New records for the coastal restinga
Noctilio leporinus	-41.0576	-10.9304	BR	Toca dos Ossos, Ourolândia, BA	2014		Guimarães & Ferreira 2014 CAVE BATS IN BRAZIL: NEW RECORDS AND CONSERVATION CHALLENGES
Noctilio leporinus	-37.097	-10.9236	BR	Universidade Federal de Sergipe, Campus de São Cristóvão	2006		Rocha et al, Morcegos (Mammalia, Chiroptera) capturados no Campus da Universidade Federal de Sergipe, com oito novos registros para o estado
Noctilio leporinus	-37.0667	-10.9167	BR	Campus de São Cristovão, UFS, SE	2010		Rocha et al. 2010 Morcegos (Mammalia, Chiroptera) capturados no Campus da Universidade Federal de Sergipe, com oito novos registros para o estado; Leal et al. 2013 Updated compilation of bat species (Chiroptera) for the Brazilian state of Sergipe, including new records
Noctilio leporinus	-46.5628	-10.807	BR	ESEC Serra Geral do Tocantins, TO	2011		Gregorin et al 2011 Morcegos (Mammalia: Chiroptera) da Estação Ecológica Serra Geral do Tocantins: composição específica e considerações taxonômicas
Noctilio leporinus	-74.8939	-10.5025	PE	San Juan	1970		Gardner 2007
Noctilio leporinus	-74.8667	-10.45	PE	San Pablo	1964	859472560	GBIF; Gardner 2007
Noctilio leporinus	-61.9148	-9.74158	BR	Cachoeira Nazare, Rio Ji-Parana	1986	1990800138	GBIF; Gardner 2007
Noctilio leporinus	-42.6992	-9.01556	BR	Fazenda Veneza, Barreirinho	1986	1316231967	GBIF
Noctilio leporinus	-73.9019	-8.8427	PE	61 mi SE Pucallpa, 500 ft	1964	675780078	GBIF; Gardner 2007
Noctilio leporinus	-63.9821	-8.80686	BR	Santo Antonio da Uayara, Madeira River, RO	1930	859539210	GBIF
Noctilio leporinus	-36.0058	-8.66361	BR	Panelas, PE			Guerra 2007 CHIROPTERA DE PERNAMBUCO: DISTRIBUIÇÃO E ASPECTOS BIOLÓGICOS
Noctilio leporinus	-38.5686	-8.60111	BR	Floresta dos Navios, PE			Guerra 2007 CHIROPTERA DE PERNAMBUCO: DISTRIBUIÇÃO E ASPECTOS BIOLÓGICOS
Noctilio leporinus	-37.6903	-8.54056	BR	Ibimirim, PE			Guerra 2007 CHIROPTERA DE PERNAMBUCO: DISTRIBUIÇÃO E ASPECTOS BIOLÓGICOS
Noctilio leporinus	-74.4667	-8.46667	PE	11 mi SE Pucallpa, 300 ft	1964	675781668	GBIF; Gardner 2007
Noctilio leporinus	-74.6	-8.3	PE	Yarinacocha	1946	665915470	GBIF
Noctilio leporinus	-35.9761	-8.28333	BR	Caruaru, PE			Guerra 2007 CHIROPTERA DE PERNAMBUCO: DISTRIBUIÇÃO E ASPECTOS BIOLÓGICOS
Noctilio leporinus	-35.4831	-8.19883	BR	Chacara Maluco Beleza, Chã Grande, PE			Barbier et al. 2018 Structure and composition of Nycteribiidae and Streblidae flies on bats along an environmental gradient in Northeastern Brazil
Noctilio leporinus	-35.7833	-8.18333	BR	Vertentes	2004		PORTO et al, 2004, http://www,mma,gov,br/estruturas/chm/_arquivos/parte1_brejos,pdf
Noctilio leporinus	-35.0922	-8.11861	BR	Moreno, PE			Guerra 2007 CHIROPTERA DE PERNAMBUCO: DISTRIBUIÇÃO E ASPECTOS BIOLÓGICOS
Noctilio leporinus	-34.8811	-8.05389	BR	Recife, PE			Guerra 2007 CHIROPTERA DE PERNAMBUCO: DISTRIBUIÇÃO E ASPECTOS BIOLÓGICOS
Noctilio leporinus	-35.0892	-7.97883	BR	Rio Tapacura, Escola Agricola De Tapacura	1970	1319630201	GBIF
Noctilio leporinus	-39.7242	-7.66667	BR	Exu	2008		Diego A, & Guerra DQ 2008, Chiroptera Neotropical 14(1): 326-338
Noctilio leporinus	-72.5667	-7.63333	BR	Cruzeiro do Sul	1963	1065363499	GBIF
Noctilio leporinus	-39.7403	-7.55833	BR	Fazenda Colonia, Exu	1977	202080655	GBIF
Noctilio leporinus	-39.7242	-7.51194	BR	Exu, PE			Guerra 2007 CHIROPTERA DE PERNAMBUCO: DISTRIBUIÇÃO E ASPECTOS BIOLÓGICOS
Noctilio leporinus	-39.4383	-7.33764	BR	Floresta Nacional Araripe, Crato	1978	202080654	GBIF
Noctilio leporinus	-39.4	-7.23333	BR	Crato	1981		Mares,M,A,, Willig,M,R,, Streilein,K,E, & Lacher,T,E, 1981, The Mammals of northeastern Brazil: a preliminary assessment, Annals of Carnegie Museum, 50(4): 81-137,
Noctilio leporinus	-34.862	-7.14544	BR	João Pessoa, PB			Barbier et al. 2019 Updated species list of the bat ectoparasitic flies (Diptera: Nycteribiidae and Streblidae) in the state of Paraíba, Northeastern Brazil
Noctilio leporinus	-34.8667	-7.11667	BR	Mata do Buraquinho, Jopo Pessoa	1993	1145760983	GBIF
Noctilio leporinus	-34.8742	-7.11258	BR	João Pessoa, PB			Barbier et al. 2019 Updated species list of the bat ectoparasitic flies (Diptera: Nycteribiidae and Streblidae) in the state of Paraíba, Northeastern Brazil
Noctilio leporinus	-35.2292	-7.09194	BR	FAZ,PACATUBA,10KM NE DE SAPE			Cole???Ôö£├ÂÔö£├éÔö¼├║├ö├Â┬úÔö£├®Ôö£├ÂÔö£├éÔö¼├║├ö├Â┬úÔö£┬«Ôö£├ÂÔö£├éÔö¼ÔòØ├ö├Â┬ú├ö├▓├ª├ö├Â┬úÔö£├é├ö├Â┬úÔö£├®├ö├Â┬╝Ôö£ÔòæÔö£├ÂÔö£├éÔö¼├║├ö├Â┬úÔö¼┬½Ôö£├ÂÔö£├éÔö¼├║├ö├Â┬úÔö£├®Ôö£├ÂÔö£├éÔö¼├║├ö├Â┬úÔö£┬«Ôö£├ÂÔö£├éÔö¼ÔòØ├ö├Â┬ú├ö├▓├ª├ö├Â┬úÔö£├é├ö├Â┬úÔö£├®├ö├Â
Noctilio leporinus	-37.4558	-7.08917	BR	Riacho Parajo			Cole???Ôö£├ÂÔö£├éÔö¼├║├ö├Â┬úÔö£├®Ôö£├ÂÔö£├éÔö¼├║├ö├Â┬úÔö£┬«Ôö£├ÂÔö£├éÔö¼ÔòØ├ö├Â┬ú├ö├▓├ª├ö├Â┬úÔö£├é├ö├Â┬úÔö£├®├ö├Â┬╝Ôö£ÔòæÔö£├ÂÔö£├éÔö¼├║├ö├Â┬úÔö¼┬½Ôö£├ÂÔö£├éÔö¼├║├ö├Â┬úÔö£├®Ôö£├ÂÔö£├éÔö¼├║├ö├Â┬úÔö£┬«Ôö£├ÂÔö£├éÔö¼ÔòØ├ö├Â┬ú├ö├▓├ª├ö├Â┬úÔö£├é├ö├Â┬úÔö£├®├ö├Â
Noctilio leporinus	-37.2528	-6.58206	BR	ESEC Seridó, RN
Noctilio leporinus	-35.7472	-6.55833	BR	Caverna da Aventura, PE Pedra da Boca			Cole???Ôö£├ÂÔö£├éÔö¼├║├ö├Â┬úÔö£├®Ôö£├ÂÔö£├éÔö¼├║├ö├Â┬úÔö£┬«Ôö£├ÂÔö£├éÔö¼ÔòØ├ö├Â┬ú├ö├▓├ª├ö├Â┬úÔö£├é├ö├Â┬úÔö£├®├ö├Â┬╝Ôö£ÔòæÔö£├ÂÔö£├éÔö¼├║├ö├Â┬úÔö¼┬½Ôö£├ÂÔö£├éÔö¼├║├ö├Â┬úÔö£├®Ôö£├ÂÔö£├éÔö¼├║├ö├Â┬úÔö£┬«Ôö£├ÂÔö£├éÔö¼ÔòØ├ö├Â┬ú├ö├▓├ª├ö├Â┬úÔö£├é├ö├Â┬úÔö£├®├ö├Â
Noctilio leporinus	-35.677	-6.44917	BR	PE Pedra da Boca			Cole???Ôö£├ÂÔö£├éÔö¼├║├ö├Â┬úÔö£├®Ôö£├ÂÔö£├éÔö¼├║├ö├Â┬úÔö£┬«Ôö£├ÂÔö£├éÔö¼ÔòØ├ö├Â┬ú├ö├▓├ª├ö├Â┬úÔö£├é├ö├Â┬úÔö£├®├ö├Â┬╝Ôö£ÔòæÔö£├ÂÔö£├éÔö¼├║├ö├Â┬úÔö¼┬½Ôö£├ÂÔö£├éÔö¼├║├ö├Â┬úÔö£├®Ôö£├ÂÔö£├éÔö¼├║├ö├Â┬úÔö£┬«Ôö£├ÂÔö£├éÔö¼ÔòØ├ö├Â┬ú├ö├▓├ª├ö├Â┬úÔö£├é├ö├Â┬úÔö£├®├ö├Â
Noctilio leporinus	-41.75	-6.43333	BR	Fazenda Olho D'água, PI		2005945696	GBIF; Gardner 2007
Noctilio leporinus	-35.0016	-6.37011	BR	Mata Estela			MVZ
Noctilio leporinus	-35.594	-5.61446	BR	Taipu, RN
Noctilio leporinus	-38.9706	-5.10778	BR	QuixadA	2008		Fabian 2008 Chiroptera Neotropical 14(1): 346-353
Noctilio leporinus	-40.8333	-5.08333	BR	RPPN Serra das Almas in Crateús, CE	2013		Silva et al. 2015 BATS (MAMMALIA: CHIROPTERA) FROM THE CAATINGA SCRUBLANDS OF THE CRATEUS REGION, NORTHEASTERN BRAZIL, WITH NEW RECORDS FOR THE STATE OF CEARÁ
Noctilio leporinus	-49.5333	-4.53333	BR	Jatobal, R, Tocantins, PA	1981	1417456403	GBIF
Noctilio leporinus	-71.7833	-4.45	PE	Rio Yavari Mirim, Quebrada Esperanza	1957	665731100	GBIF
Noctilio leporinus	-80.2	-4.31667	PE	Huasimo	1954	665843259	GBIF; Gardner 2007
Noctilio leporinus	-55.9833	-4.26667	BR	Itaituba	2001		Graciolli, G, & Carvalho, C, J, B, 2001, Rev, bras, Zool,, 18(3): 907-960,
Noctilio leporinus	-69.9395	-4.21139	CO	Leticia	1969	1234273838	GBIF
Noctilio leporinus	-77.7833	-4.01667	PE	Santa Rosa, upper Ucayali River	1927	859275347	GBIF; Gardner 2007
Noctilio leporinus	-59.1552	-3.8284	BR	Rosarinho, Sampaio Lake, Madeira River	1930	859539811	GBIF; Gardner 2007
Noctilio leporinus	-80.2583	-3.82222	PE	Estación Biológica Faical	2010		Ordinola 2010 Diversidad, ecología y análisis biogeográfico de los murciélagos del Parque Nacional Cerros de Amotape, Tumbes Perú
Noctilio leporinus	-80.3875	-3.82194	PE	Quebrada Faical, Parque Nacional Cerros de Amotape, Tumbes	2006		Vargas et al, 2009 Cestodos de quirópteros del Parque Nacional Cerros de Amotape, Tumbes, Perú, Rev, peru, biol, 16(1): 057- 060
Noctilio leporinus	-73.25	-3.76667	PE	Iquitos	1931	859543540	GBIF; Gardner 2007
Noctilio leporinus	-38.5	-3.76667	BR	Faculd, Veterinária do Ceará, CE	1971	1417471704	GBIF; Gardner 2007
Noctilio leporinus	-59.1009	-3.72519	BR	Rosarinho, Miguel Lake, Madeira River	1930	859539807	GBIF; Gardner 2007
Noctilio leporinus	-38.5343	-3.72171	BR	Fortaleza	1974		Piccinini,R,S,1974, Lista provis???ria dos quir???pteros da cole????‘ˆ£?¬‘ˆ£?È‘ˆº???ˆ?¬?˙‘ˆ£?Æ‘ˆ£?¬‘ˆ£?È‘ˆº???ˆ?¬?˙‘ˆ£?´‘ˆ£?¬‘ˆ£?È‘ˆº‘Úÿ?ˆ?¬?˙?ˆ???™?ˆ?¬?˙‘ˆ£?È?ˆ?¬?˙‘ˆ£?Æ?ˆ?¬??‘ˆ£‘ÚÊ‘ˆ£?¬‘ˆ£?È‘ˆº???ˆ?¬?˙‘ˆº?Ω‘ˆ£?¬‘ˆ£?È‘ˆº???ˆ?¬?˙‘ˆ£?Æ‘ˆ£?¬‘ˆ£?È‘ˆº???ˆ?¬
Noctilio leporinus	-80.1056	-3.67428	EC	PALMALES, RESERVA MILITAR ARENILLAS	2004	911733150	GBIF
Noctilio leporinus	-73.0478	-3.50534	PE	Puerto Indiana, Amazon River	1926	859274097	GBIF; Gardner 2007
Noctilio leporinus	-66.0667	-3.46667	BR	JuruA	1955		Vieira,C,C, 1955, Lista remissiva dos mam????Ôö£├ÂÔö£├éÔö¼├║├ö├Â┬úÔö£├®Ôö£├ÂÔö£├éÔö¼├║├ö├Â┬úÔö£┬«Ôö£├ÂÔö£├éÔö¼ÔòØ├ö├Â┬ú├ö├▓├ª├ö├Â┬úÔö£├é├ö├Â┬úÔö£├®├ö├Â┬╝Ôö£ÔòæÔö£├ÂÔö£├éÔö¼├║├ö├Â┬úÔö¼┬½Ôö£├ÂÔö£├éÔö¼├║├ö├Â┬úÔö£├®Ôö£├ÂÔö£├éÔö¼├║├ö├Â┬úÔö£┬«Ôö£├ÂÔö£├éÔö¼ÔòØ
Noctilio leporinus	-60.1167	-3.15	BR	Igarape Cacao Pereira, Negro River, AM	1929	859278880	GBIF
Noctilio leporinus	-60.0239	-3.14363	BR	Manaos	1929	1061308888	GBIF; Gardner 2007
Noctilio leporinus	-57.8167	-2.76667	BR	Rio Amazonas, Ilha de Urucurituba	1962	665721317	GBIF
Noctilio leporinus	-56.7333	-2.6	BR	Villa Bella Imperatriz, Santa Clara, Amazon River, south bank	1930	859540861	GBIF; Gardner 2007
Noctilio leporinus	-76.1162	-2.58152	PE	TENIENTE LOPEZ	1993	686485110	GBIF
Noctilio leporinus	-44.2333	-2.55	BR	PE Bacanga	2007		Cruz et al, 2007 Acta Amaz???Ôö£├ÂÔö£├éÔö¼├║├ö├Â┬úÔö£├®Ôö£├ÂÔö£├éÔö¼├║├ö├Â┬úÔö£┬«Ôö£├ÂÔö£├éÔö¼ÔòØ├ö├Â┬ú├ö├▓├ª├ö├Â┬úÔö£├é├ö├Â┬úÔö£├®├ö├Â┬╝Ôö£ÔòæÔö£├ÂÔö£├éÔö¼├║├ö├Â┬úÔö¼┬½Ôö£├ÂÔö£├éÔö¼├║├ö├Â┬úÔö£├®Ôö£├ÂÔö£├éÔö¼├║├ö├Â┬úÔö£┬«Ôö£├ÂÔö£├éÔö¼ÔòØ├ö├Â┬ú├ö├▓├ª├ö├Â
Noctilio leporinus	-54.2833	-2.53333	BR	Taperinha, PA	1933	1417468217	GBIF; Gardner 2007
Noctilio leporinus	-54.7	-2.43333	BR	SantarEm	1974		Piccinini,R,S,1974, Lista provis???ria dos quir???pteros da cole???‘ˆ£?¬‘ˆ£?È‘ˆº???ˆ?¬?˙‘ˆ£?Æ‘ˆ£?¬‘ˆ£?È‘ˆº???ˆ?¬?˙‘ˆ£?´‘ˆ£?¬‘ˆ£?È‘ˆº‘Úÿ?ˆ?¬?˙?ˆ???™?ˆ?¬?˙‘ˆ£?È?ˆ?¬?˙‘ˆ£?Æ?ˆ?¬??‘ˆ£‘ÚÊ‘ˆ£?¬‘ˆ£?È‘ˆº???ˆ?¬?˙‘ˆº?Ω‘ˆ£?¬‘ˆ£?È‘ˆº???ˆ?¬?˙‘ˆ£?Æ‘ˆ£?¬‘ˆ£?È‘ˆº???ˆ?¬?˙
Noctilio leporinus	-79.627	-2.42103	EC	MANGLARES CHURUTE: CERRO PANCHO DIABLO	2004	911734481	GBIF
Noctilio leporinus	-49.4833	-2.25	BR	Tocantins River, Ilha do Taiuna, PA	1931	859395348	GBIF; Gardner 2007
Noctilio leporinus	-80.0318	-2.18078	EC	BOSQUE PROTECTOR CERRO BLANCO, CLUB DEPORTIVO ROCAFUERTE, SECTOR MANANTIAL	2004	911734162	GBIF
Noctilio leporinus	-80.0833	-2.11667	EC	Bosque Protector Cerro Blanco			Salas J, 2008 Murciélagos del Bosque Protector Cerro Blanco (Guayas-Ecuador), Chiroptera Neotropical 14(2): 397-402,
Noctilio leporinus	-76.9667	-2.06667	EC	Montalvo	1932	665813704	GBIF
Noctilio leporinus	-77.1667	-2.05	EC	Río Capahuari	1983		Gardner 2007
Noctilio leporinus	-55.5	-1.86667	BR	Óbidos, PA	1936	1436941749	GBIF
Noctilio leporinus	-62.8333	-1.83333	BR	PARNA Jau	2006		Barnett et al, 2006, Acta Chiropterologica
Noctilio leporinus	-55.8807	-1.75311	BR	Amazon Valley, Oriximina, PA	1960	1318271071	GBIF; Gardner 2007
Noctilio leporinus	-79.65	-1.46667	EC	Abras De Montequilla, Hacienda Sant Teresita, Ca, 12 Km NE Vinces	1974	1319475975	GBIF; Gardner 2007
Noctilio leporinus	-48.4965	-1.4426	BR	Belem, PA	1969	1318563699	GBIF; Gardner 2007
Noctilio leporinus	-50	-1	BR	Rio Amazonas, Boca do Igarape, Piaba	1933	476858598	GBIF; Gardner 2007
Noctilio leporinus	-48.95	-1	BR	Cachoeira do Arari	1974		Piccinini,R,S,1974, Lista provis???ria dos quir???pteros da cole???‘ˆ£?¬‘ˆ£?È‘ˆº???ˆ?¬?˙‘ˆ£?Æ‘ˆ£?¬‘ˆ£?È‘ˆº???ˆ?¬?˙‘ˆ£?´‘ˆ£?¬‘ˆ£?È‘ˆº‘Úÿ?ˆ?¬?˙?ˆ???™?ˆ?¬?˙‘ˆ£?È?ˆ?¬?˙‘ˆ£?Æ?ˆ?¬??‘ˆ£‘ÚÊ‘ˆ£?¬‘ˆ£?È‘ˆº???ˆ?¬?˙‘ˆº?Ω‘ˆ£?¬‘ˆ£?È‘ˆº???ˆ?¬?˙‘ˆ£?Æ‘ˆ£?¬‘ˆ£?È‘ˆº???ˆ?¬?˙
Noctilio leporinus	-48.5038	-0.740415	BR	Amazon Valley, Soure, PA	1960	1319246768	GBIF; Gardner 2007
Noctilio leporinus	-51.05	0.033333	BR	MacapA	1984		Peracchi,A,L,, Raimundo,S,D,L, & Tannure,A,M,1984, Quir???pteros do Territ???rio Federal do Amap????‘ˆ£?¬‘ˆ£?È‘ˆº???ˆ?¬?˙‘ˆ£?Æ‘ˆ£?¬‘ˆ£?È‘ˆº???ˆ?¬?˙‘ˆ£?´‘ˆ£?¬‘ˆ£?È‘ˆº‘Úÿ?ˆ?¬?˙?ˆ???™?ˆ?¬?˙‘ˆ£?È?ˆ?¬?˙‘ˆ£?Æ?ˆ?¬??‘ˆ£‘ÚÊ‘ˆ£?¬‘ˆ£?È‘ˆº???ˆ?¬?˙‘ˆº?Ω‘ˆ£?¬‘ˆ£?È‘ˆº
Noctilio leporinus	-51.2667	0.183333	BR	Rio Maruanum	1952	1417455235	GBIF; Gardner 2007
Noctilio leporinus	-80.033	0.41222	EC	Bahia de Cojimies, Cameronera de Latkins/Zibas, 1 km SE of Point, Mainland	1981	919445309	GBIF
Noctilio leporinus	-75.2667	0.71667	CO	Tres Esquinas	1968	1702701185	GBIF
Noctilio leporinus	-79.6448	0.985662	EC	Esmeraldas	1860		Gardner 2007
Noctilio leporinus	-58.77	1.37	GY	Guyana:Upper Takutu-Upper Essequibo, Chodikar River, 55 Km SW Of Gunn'S Strip	1996	1323931000	GBIF
Noctilio leporinus	-58.83	1.53	GY	Guyana:Upper Takutu-Upper Essequibo	1996	999626418	GBIF
Noctilio leporinus	-58.6833	1.56666	GY	Konashen, Kanashen, Upper Essequibo	1967	1211790347	GBIF
Noctilio leporinus	-58.63	1.58	GY	Guyana:Upper Takutu-Upper Essequibo, Essequibo River, 7 Km S Of Gunn'S Strip	1996	1323931238	GBIF
Noctilio leporinus	-58.63	1.65	GY	Guyana:Upper Takutu-Upper Essequibo	1996	999626438	GBIF
Noctilio leporinus	-50.8256	1.70442	BR	Lago do Comprido, Amapá	1969	1417466926	GBIF; Gardner 2007
Noctilio leporinus	-50.7833	2.03333	BR	AmapA	1974		Piccinini,R,S,1974, Lista provis???ria dos quir???pteros da cole???‘ˆ£?¬‘ˆ£?È‘ˆº???ˆ?¬?˙‘ˆ£?Æ‘ˆ£?¬‘ˆ£?È‘ˆº???ˆ?¬?˙‘ˆ£?´‘ˆ£?¬‘ˆ£?È‘ˆº‘Úÿ?ˆ?¬?˙?ˆ???™?ˆ?¬?˙‘ˆ£?È?ˆ?¬?˙‘ˆ£?Æ?ˆ?¬??‘ˆ£‘ÚÊ‘ˆ£?¬‘ˆ£?È‘ˆº???ˆ?¬?˙‘ˆº?Ω‘ˆ£?¬‘ˆ£?È‘ˆº???ˆ?¬?˙‘ˆ£?Æ‘ˆ£?¬‘ˆ£?È‘ˆº???ˆ?¬?˙
Noctilio leporinus	-54.5875	2.19333	BR	Porção Norte, Parque Nacional Montanhas do Tumucumaque, Amapá	2006		Martins et al, 2006 Inventários biológicos rápidos de morcegos (Mammalia, Chiroptera) em três unidades de conservação do Amapá, Brasil
Noctilio leporinus	-59.7167	2.35	GY	Tamton, Tamtoon	1965	1211792075	GBIF
Noctilio leporinus	-65.25	2.43	VE	Boca Mavaca, 84 Km SSE Esmeralda, 10 Km Up Rio Mavaca	1967	1322427567	GBIF
Noctilio leporinus	-65.23	2.45	VE	Boca Mavaca, 84 Km SSE Esmeralda, 7 Km Up Rio Mavaca	1967	1320268394	GBIF
Noctilio leporinus	-59.8749	2.47313	GY	Kowariwau River, Kowara Wau, 35 mi SW of Dadanawa, Tributary of Tacatu River	1972	1211792556	GBIF
Noctilio leporinus	-65.22	2.5	VE	Boca Mavaca, 84 Km SSE Esmeralda	1966	1322899179	GBIF
Noctilio leporinus	-59	2.5	GY	O'malley Camp	1967	1211777373	GBIF
Noctilio leporinus	-59.25	2.51666	GY	Aishalton Village, 40 mi S of Dadanawa	1974	1211793182	GBIF
Noctilio leporinus	-74.05	2.55	CO	El junto de los Rios Duda y Guayabero, Cerca de la Cabaña Duda		1707659530	GBIF; Gardner 2007
Noctilio leporinus	-59.4667	2.56667	GY	Wariwau River, Wari Wau, 35 mi S of Dadanawa, Near Aishalton	1974	1211794394	GBIF
Noctilio leporinus	-74.0358	2.56745	CO	La Macarena Parque, jct Duda & Guaybero Rivers	1976	665823125	GBIF
Noctilio leporinus	-59.9333	2.58333	GY	Ruawau River, Takatu River Area, 40 mi SW of Dadanawa	1970	1211794014	GBIF
Noctilio leporinus	-59.4667	2.63333	GY	Kubanawau River, Kati Bar, Cabana Wau	1964	1211794390	GBIF
Noctilio leporinus	-59.1667	2.75	GY	Marurawaunawa Village, Ishi Wau, Maruranowa	1965	1211794867	GBIF
Noctilio leporinus	-59.2833	2.81667	GY	Kataliriwau River, Katalier Wau	1965	1211796149	GBIF
Noctilio leporinus	-59.5167	2.83333	GY	Dadanawa Ranch	1969	1211798452	GBIF
Noctilio leporinus	-59.2995	2.83333	GY	Katiwau River, Kadypira, Katiwau, 15 mi E of Dadanawa		1211799485	GBIF
Noctilio leporinus	-59.2272	2.83333	GY	Kataliriwau River, Katalier Wau, 20 mi E of Dadanawa	1972	1211796175	GBIF
Noctilio leporinus	-59.0824	2.83333	GY	Kwitaro River, Kuitaro Forest, 30 mi E of Dadanawa	1974	1211797711	GBIF
Noctilio leporinus	-58.9377	2.83333	GY	Kwitaro River, 40 mi E of Dadanawa, on Trail To Kuitaro River	1969	1211797741	GBIF
Noctilio leporinus	-58.7929	2.83333	GY	Kuitaro River Area, 50 mi E of Dadanawa	1970	1211796595	GBIF
Noctilio leporinus	-59.5167	2.87699	GY	Arakwai River, Dadanawa Area, Tributary of Rupununi River, Entering 3 mi Above Dadanawa	1970	1211795628	GBIF
Noctilio leporinus	-59.3333	2.88333	GY	Achimeriwau River, Achamere Wau	1966	1211799476	GBIF
Noctilio leporinus	-59.5167	2.9061	GY	Cotanrib Island, 5 mi Above Dadanawa, Left Bank of Rupununi River	1971	1211795065	GBIF
Noctilio leporinus	-59.4833	2.93333	GY	Warimure, Quash Wau, Weri More, 12 mi NE of Dadanawa	1969	1211799910	GBIF
Noctilio leporinus	-59.5167	3	GY	Below Sand Creek Village, 20-30 mi Down River From Dadanawa	1973	1211801312	GBIF
Noctilio leporinus	-59.2608	3.09061	GY	Kanuku Mountain, 25 mi NE of Dadanawa	1962	1211802164	GBIF
Noctilio leporinus	-56.45	3.11667	SR	Kayser Gebergte Airstrip, E of Zuid R	1960	665894887	GBIF
Noctilio leporinus	-65.55	3.16667	VE	Mount Duida, Esmeralda	1928	859277160	GBIF; Gardner 2007
Noctilio leporinus	-59.5061	3.3811	GY	Maipaima Creek, Kanuku Mountains	1993	1317882776	GBIF
Noctilio leporinus	-59.4379	3.38333	GY	Nappi Creek, Foot of Kanuku Mountain, 25 mi E of Lethem, Rupununi	1961	1211803041	GBIF
Noctilio leporinus	-65.77	3.65	VE	Belen, 56 Km NNW Esmeralda, Cano Culebra	1967	1318848197	GBIF
Noctilio leporinus	-65.7	3.72	VE	Belen, 56 Km NNW Esmeralda, Cano Culebra	1967	1320757603	GBIF
Noctilio leporinus	-77.1833	3.8	CO	Punta Soldado	1985		Gardner 2007
Noctilio leporinus	-56.0237	3.92078	SR	Sipaliwini		1142103952	GBIF
Noctilio leporinus	-58.0333	4.06667	GY	Gunns Strip, Tiger Village, Right Bank Essequibo, Opposite Gunn Strip	1965	1211791175	GBIF
Noctilio leporinus	-59.0829	4.17972	GY	Rock Landing, 4 km NW of Surama	2013	1323928623	GBIF
Noctilio leporinus	-58.1762	4.18726	GY	Berbice River Camp	2014	1837223990	GBIF
Noctilio leporinus	-52.0367	4.48631	GF	Kaw, Village/Département de la Guyane		1142103951	GBIF
Noctilio leporinus	-56.9	4.53	SR	Suriname:Nickerie, Sipaliwini, Bakhuis, Transect 7	2005	1323934384	GBIF
Noctilio leporinus	-58.2	4.58333	GY	Krashai-wau, Near Kuyuwini River on Right Bank	1966	1211791599	GBIF
Noctilio leporinus	-59.02	4.75	GY	Guyana:Potaro-Siparuni, Pakatau Falls, Siparuni River, Iwokrama Reserve	1997	1323935869	GBIF
Noctilio leporinus	-71.3333	4.8	CO	Orocué	1900		Gardner 2007
Noctilio leporinus	-74.8094	4.84922	CO	Vereda Chorrillo	2012	1571717357	GBIF
Noctilio leporinus	-52.3333	4.93333	GF	Cayenne	1917	665790739	GBIF; Gardner 2007
Noctilio leporinus	-58.63	5.03	GY	Guyana:Upper Demerara-Berbice, West Pibiri, Mabura	2001	1323936166	GBIF
Noctilio leporinus	-59.5333	5.06667	GY	Kuitaro River, Rupununi Savannahs	1962	1211797116	GBIF
Noctilio leporinus	-56.1	5.06667	SR	Coppenamepunt (campsite), Camp One, Coppename River, above Kaaimanston	1972	1585893479	GBIF; Gardner 2007
Noctilio leporinus	-55.4667	5.15	SR	Saramacca R, Loksie Hattie	1962	665720541	GBIF
Noctilio leporinus	-57.3	5.25	GY	Taurakuli River, Tauraculli, 65 mi Up Abary River	1961	1211813043	GBIF
Noctilio leporinus	-52.9625	5.28885	GF	Paracou	1993	859413707	GBIF
Noctilio leporinus	-67.8542	5.35215	CO	Parque Nacional El Tuparro, alrededores del Centro Administrativo,	1981	1806451706	GBIF
Noctilio leporinus	-74.85	5.65	CO	Las Delicias	2005	1609371249	GBIF
Noctilio leporinus	-57.8644	5.67	GY	Dubulay Ranch, Region 10, Subregion 2	1999	1322037598	GBIF
Noctilio leporinus	-76.6278	5.72028	CO	Quibdo	2018	1977888649	GBIF
Noctilio leporinus	-55.1589	5.82125	SR	Paramaribo	1962		Gardner 2007
Noctilio leporinus	-70.2118	6.03756	CO	Varsovia, Finca Hato Viejo, Laguna Encantada	2015	1676079950	GBIF
Noctilio leporinus	-60.2667	6.31667	GY	Illiwa River, 3 Days Below Kuitaro River Mouth, Illia Wau River	1967	1211794452	GBIF
Noctilio leporinus	-67.53	6.37	VE	Pto, Paez, 0-38 Km NNW Pto, Paez	1966	1321230273	GBIF
Noctilio leporinus	-58.22	6.5	GY	Guyana:Demerara-Mahaica, Ceiba Biological Center	2001	1323938457	GBIF
Noctilio leporinus	-57.75	6.53333	GY	Letter T Estate, Abary River	1939	1211814359	GBIF
Noctilio leporinus	-58.15	6.82	GY	Guyana:Demerara-Mahaica, Georgetown, Botanical Gardens	1959	859415817	GBIF
Noctilio leporinus	-62.25	7	VE	Rio Supamo, 50 Km SE El Manteco	1966	1319901608	GBIF
Noctilio leporinus	-73.7683	7.4325	CO	"Campo Duro, Sector la Bodega"		919141103	GBIF
Noctilio leporinus	-73.7722	7.49889	CO	"El Cerrito, Sector Caño Peruétano"	2012	919141081	GBIF
Noctilio leporinus	-65.78	7.5	VE	Hato La Florida, 47 Km ESE Caicara	1967	1321740501	GBIF
Noctilio leporinus	-81.8667	7.51667	PA	Coiba Id; Hermosa Bay	1957	1065404469	GBIF
Noctilio leporinus	-59.15	7.56667	GY	Kwabanna	1991	1211815935	GBIF
Noctilio leporinus	-81.7097	7.63893	PA	Isla Rancheria, Parque Nacional Isla Coiba	2011	1145295678	GBIF
Noctilio leporinus	-76.7	7.68333	CO	Chigorodo, Rio Leon Area, South of Turbo, north of Depto, Antoquia, border with Darien	1966	1322956985	GBIF; Gardner 2007
Noctilio leporinus	-76.8374	7.83144	CO	Vereda La Pola, rio Leon en el cano a los mangos,	1974	1314963947	GBIF
Noctilio leporinus	-77.7833	7.86667	PA	Parque Nacional Darien; Rancho Frio	1985	665887926	GBIF
Noctilio leporinus	-75.4094	7.98778	CO	Parque Ecológico de Montelíbano	2005		Suárez-Villota et al. 2009 Evaluación ecológica rápida de los quirópteros del parque ecológico de Montelíbano, Córdoba, Colombia
Noctilio leporinus	-81.8167	8.41667	PA	Rio Santa, Pacora	1935	476805235	GBIF
Noctilio leporinus	-67.4333	8.43605	VE	55 KM S CALABOZO LLANOS GUEST HOUSE	1976	911679249	GBIF
Noctilio leporinus	-75.3511	8.54564	CO	"Corregimiento Primavera Vereda Las Guamas, Finca El Refugio"	2009	1098654809	GBIF
Noctilio leporinus	-77.45	8.67	PA	Armila, Rio Armila	1963	1319595272	GBIF
Noctilio leporinus	-77.53	8.7	PA	Armila, Head Of Rio Pito	1963	1322118821	GBIF
Noctilio leporinus	-79.5833	8.95	PA	RODMAN NAVAL AMMUNITION DEPOT	1966	1987309365	GBIF
Noctilio leporinus	-79.55	8.95	PA	Canal Zone, Ancon	1924	476805340	GBIF
Noctilio leporinus	-79.5333	8.96667	PA	Panama City	1913	476816292	GBIF
Noctilio leporinus	-60.8333	9	VE	Guayo	2004		Gardner 2007
Noctilio leporinus	-79.6333	9.03333	PA	Paraisu, Canal zone	1935	1145374354	GBIF
Noctilio leporinus	-83.6229	9.05371	CR	Puerto Cortez, 20 km N; Rio Coronado	1963	1065403612	GBIF
Noctilio leporinus	-79.7	9.1	PA	Panama:Canal Zone, Gamboa	1995	1014903640	GBIF
Noctilio leporinus	-72.6	9.15	VE	El Rosario, 42 Km WNW Encontrados	1968	1320741567	GBIF
Noctilio leporinus	-79.65	9.16667	PA	Juan Mina, 5 mi NE Gamboa	1953	1145686217	GBIF
Noctilio leporinus	-83.8667	9.25	CR	DOMINICAL	1962	1987276731	GBIF
Noctilio leporinus	-62.93	9.32	VE	Hato Mata De Bejuco, 55 Km SSE Maturin	1968	1319979600	GBIF
Noctilio leporinus	-79.95	9.36667	PA	FORT SHERMAN	1966	1987290135	GBIF
Noctilio leporinus	-84.381	9.581	CR	Río Chires, Chires, ca, 10 mi NW Parrita	1972	859567046	GBIF
Noctilio leporinus	-67.45	9.6	VE	Hto, Las Palmitas, 35 Km SSW San Juan De Los Morros	1968	1319025014	GBIF
Noctilio leporinus	-75.6836	9.70593	CO	Reserva Natural Sanguaré	2010	1656007092	GBIF
Noctilio leporinus	-84.8	9.78333	CR	Isla Talinga; Golfo de Nicoya	1977	1065370293	GBIF
Noctilio leporinus	-75.5	9.8333	CO	San Onofre, El Pilon/Departamento de Bolívar	1964	865738226	GBIF
Noctilio leporinus	-84.533	9.873	CR	3 km S Orotina	1990	859568898	GBIF
Noctilio leporinus	-61.9333	10.05	TT	Icacos Point; Icacos	1958	1211818173	GBIF
Noctilio leporinus	-73.5333	10.0833	CO	Rio Guaimaral	1942	1319059177	GBIF; Gardner 2007
Noctilio leporinus	-65.644	10.1265	VE	Windward Islands, Santa Lucia; Paz Castillo dist,, Miranda state, N Venezuela on SE slopes of coastal range,	1700	476816714	GBIF
Noctilio leporinus	-73.3864	10.1494	CO	Rio Cesar, El Orinoco	1942	1322084895	GBIF; Gardner 2007
Noctilio leporinus	-61.4667	10.1667	TT	Peral	1961	1065402255	GBIF
Noctilio leporinus	-61.546	10.176	TT	Avocat, Fyzabad, Trinidad, W,I,	1961	1848239921	GBIF
Noctilio leporinus	-61.55	10.1833	TT	Trinidad, Fyzabad, Avocat	1957	1145758157	GBIF
Noctilio leporinus	-61.4167	10.2333	TT	Saint Johns Village, Fyzabad Old Road, Avocat	1957	1211818204	GBIF
Noctilio leporinus	-65.8754	10.3029	VE	Tacarigua de la Laguna	1941	1145187338	GBIF; Gardner 2007
Noctilio leporinus	-65.97	10.32	VE	Rio Chico, 1 Km S	1966	1319180501	GBIF
Noctilio leporinus	-65.9	10.33	VE	7 km E Rio Chico, Nr, Pto, Tuy	1966	1321406082	GBIF
Noctilio leporinus	-85.2039	10.3305	CR	10 MI SW CANAS	1971	911644659	GBIF
Noctilio leporinus	-85.3404	10.3319	CR	2 km S, 12 km E Bolson	1974	665903095	GBIF
Noctilio leporinus	-85.2	10.3333	CR	along Rio Higueron; Finca Jimenez, 1 mi SE; Finca Taboga	1969	1065392845	GBIF
Noctilio leporinus	-75.5007	10.3604	CO	Barrio San Pedro	2001	1020746793	GBIF
Noctilio leporinus	-83.7327	10.3841	CR	Cariari	1967	859566388	GBIF
Noctilio leporinus	-83.9408	10.3916	CR	7,3 MI SE PUERTO VIEJO	1971	911644667	GBIF
Noctilio leporinus	-67.77	10.4	VE	Ocumare De La Costa, 3 Km S	1960	1318588230	GBIF
Noctilio leporinus	-61.3667	10.4	TT		1954	665735141	GBIF
Noctilio leporinus	-85.0164	10.4011	CR	Rio Hiqueron, 10 km SE Canas	1978	1145730133	GBIF
Noctilio leporinus	-85.2	10.4167	CR	FINCA JIMENEZ,6MI S,6MI W CANAS,11M	1968	1987332142	GBIF
Noctilio leporinus	-68.9	10.42	VE	Minas De Aroa, Yaracuy	1976		Oria & Machado 2012 Comunidades de murciélagos en ambientes intervenidos del sector Papelón de la Sierra de Aroa, Estado Yaracuy, Venezuela
Noctilio leporinus	-63.95	10.45	VE	Cumana, 21 Km E	1966	1318374724	GBIF
Noctilio leporinus	-84.0167	10.4667	CR	Puerto Viejo	1965	1145374325	GBIF
Noctilio leporinus	-64.1667	10.4667	VE	CUMANA	1966	686446584	GBIF
Noctilio leporinus	-85.1331	10.4678	CR	Finca La Pacifica	1967	1065349488	GBIF
Noctilio leporinus	-85.1664	10.4844	CR	FINCA LA PACIFICA,RIO TENORITO	1968	1987357630	GBIF
Noctilio leporinus	-61.0167	10.5167	TT	Manzanilla Point; Manzanilla	1957	1211819074	GBIF
Noctilio leporinus	-68.38	10.53	VE	Urama, 10 Km NW Urama, El Central	1966	1322986365	GBIF
Noctilio leporinus	-83.5021	10.5414	CR	Tortuguero	1960	1852466102	GBIF
Noctilio leporinus	-85.7167	10.55	CR	Boca del Barranca	1963	1065380030	GBIF
Noctilio leporinus	-63.1647	10.5602	VE	EL PILAR, 1,5 KM NW OF	1966	686446581	GBIF
Noctilio leporinus	-61.1167	10.5667	TT	Manzanilla		1804068465	GBIF
Noctilio leporinus	-61.0327	10.6232	TT	NORTH MANZANILLA	1956	686405744	GBIF
Noctilio leporinus	-74.2959	10.6253	CO	Santuario de Fauna y Flora Cienaga Grande de Santa Marta, caño Palenque, rio Fundacion, finca El Eden,	1978	1314963965	GBIF
Noctilio leporinus	-85.4351	10.6292	CR	0,5 KM SSW LIBERIA	1977	911660405	GBIF
Noctilio leporinus	-83.55	10.63	CR	Access Canal, Between Cano La Palma And Laguna Cuatro	2002	1319561782	GBIF
Noctilio leporinus	-62.25	10.63	VE	Ensenada Cauranta, 9 Km NE Guiria	1967	1322958521	GBIF
Noctilio leporinus	-61.517	10.65	TT	Port of Spain	1949	859565913	GBIF
Noctilio leporinus	-61.4667	10.65	TT	Barataria	1959	1318468995	GBIF
Noctilio leporinus	-74.447	10.664	CO	Santuario de Fauna Y Flora Cienaga Grande de Santa Marta, caño Palenque, finca El Presidio,	1979	1314963905	GBIF
Noctilio leporinus	-61.6652	10.6655	TT	Gasparee Cave	1970	202081368	GBIF
Noctilio leporinus	-61.6333	10.6667	TT	Point Gourde Caves	1954	665844752	GBIF
Noctilio leporinus	-74.4722	10.7376	CO	Santuario de Fauna y Flora Cienaga Grande de Santa Marta, caño El Cojo - Cga, El Juncal,	1978	1314963937	GBIF
Noctilio leporinus	-61.3833	10.7833	TT	LAS CUEVAS	1967	911636561	GBIF
Noctilio leporinus	-61.3	10.7833	TT	BLANCHISSEUSE	1967	911636534	GBIF
Noctilio leporinus	-72.25	10.85	VE	Nr, Cerro Azul, 33 Km NW La Paz	1968	1322226787	GBIF
Noctilio leporinus	-68.3667	10.9333	VE	Golfo de Cuare	1974	665738494	GBIF
Noctilio leporinus	-64.2921	11.0331	VE	SAN FRANCISCO DE MACANAO, 1,5 KM N OF	1966	686446579	GBIF; Gardner 2007
Noctilio leporinus	-85.6994	11.3092	NI	MERIDA	1968	686443444	GBIF
Noctilio leporinus	-85.7059	11.3188	NI	RIVAS, 13 KM S, 14 KM E OF; FINCA AMAYO	1966	686434805	GBIF
Noctilio leporinus	-85.8667	11.3227	NI	5 MI N, 1 MI W SAN JUAN DEL SUR	1972	911647929	GBIF
Noctilio leporinus	-85.5147	11.4482	NI	VOLCAN MADERAS; SAN RAMON; LAKE NICARAGUA SHORE LINE	1998	686485970	GBIF
Noctilio leporinus	-85.6077	11.5032	NI	VOLCAN CONCEPCION; ALTA GRACIA, 4 KM S, 1,5 KM E OF	1968	686443442	GBIF
Noctilio leporinus	-85.4333	11.9833	NI	JUIGALPA, 13 KM S, 8 KM W OF; HATO GRANDE	1968	686443435	GBIF
Noctilio leporinus	-61.7167	12.0167	GD	Chemin River	1977	1211819783	GBIF
Noctilio leporinus	-61.7333	12.0333	GD	Botanical Gardens	1977	1211819767	GBIF
Noctilio leporinus	-86.1667	12.1667	NI	MANAGUA; 12 KM E	1962	177141935	GBIF
Noctilio leporinus	-61.75	12.2833	GD	Black Bay River	1977	1211820208	GBIF
Noctilio leporinus	-61.4543	12.4841	GD	HILLSBOROUGH, BOTANICAL GARDENS	2006	911735324	GBIF
Noctilio leporinus	-87.4963	12.9959	NI	POTOSI	1968	686443434	GBIF
Noctilio leporinus	-59.5789	13.0726	BB	GRAEME HALL SWAMP, 0,5 KM N ST LAWRENCE	2007	911740079	GBIF
Noctilio leporinus	-61.1667	13.1167	VC	West Indies, Lesser Antilles, Saint Vincent, Barronallie	1903	476816290	GBIF
Noctilio leporinus	-61.1541	13.1713	VC	YAMBOU RIVER GORGE, W PERUVIAN VALE	2006	911736263	GBIF
Noctilio leporinus	-61.25	13.1833	VC	Buccament River	1977	1211820427	GBIF
Noctilio leporinus	-61.2767	13.1917	VC	LOWER BUCCAMENT RIVER, BUCCAMENT	2005	911736592	GBIF
Noctilio leporinus	-61.2605	13.2484	VC	WALLILABOU FALLS, 0,6 KM E WALLILABOU	2005	911736778	GBIF
Noctilio leporinus	-61.1167	13.25	VC	Black Point Tunnel	1977	1211820686	GBIF
Noctilio leporinus	-61.2456	13.2945	VC	BAT HOLE ,4KM N ,5 KM W CHATEAUBELAIR	2005	911737003	GBIF
Noctilio leporinus	-90.05	13.7167	SV	Barra De Santiago, Esteroel Zapote	1980	1211820973	GBIF
Noctilio leporinus	-60.9147	13.7832	LC	CANELLES RIVER, 1,5KM S ANSE GER	2008	911740100	GBIF
Noctilio leporinus	-61.0412	13.9418	LC	ANSE LA RAYE	2008	911740036	GBIF
Noctilio leporinus	-92.4255	14.72	MX	PUERTO MADERO	1969	686448908	GBIF
Noctilio leporinus	-85.9	14.8	HN	0,5 KM W AGRICULTURA SCHOOL (ENA), CATACAMAS	1979	1145328728	GBIF
Noctilio leporinus	-85.7889	14.8987	HN	31,3 MI BY RD NNE JUTICALPA	1971	911644692	GBIF
Noctilio leporinus	-92.2833	14.9	MX	Puente el Mosquito, carretera Arriaga a Tapachula	1966	1262407710	GBIF
Noctilio leporinus	-92.5603	15.0097	MX	14,4 km S, 10,4 km W Huixtla	1982	1894603536	GBIF
Noctilio leporinus	-92.7	15.0103	MX	Esteros El Hueyate	1961	1423241591	GBIF
Noctilio leporinus	-92.7447	15.0542	MX	Isla Cuaquespala, Reserva de la Biosfera 'La Encrucijada',	1994	1423221766	GBIF
Noctilio leporinus	-92.7847	15.0914	MX	Isla Koakespala, Reserva La Encrucijada	1994	1898051647	GBIF
Noctilio leporinus	-92.7867	15.0989	MX	RESERVA LA ENCRUCIJADA, ISLA KOAKESPALA,	1994	1893583063	GBIF
Noctilio leporinus	-92.7869	15.1	MX	La Encrucijada, Isla Koakespala	1994	1418244015	GBIF
Noctilio leporinus	-92.885	15.1944	MX	Barra Zacapulco	1993	1423238886	GBIF
Noctilio leporinus	-92.8928	15.2647	MX	Mapastepec, 19 Km (en linea recta) al S	1965	1423206207	GBIF
Noctilio leporinus	-92.8916	15.2694	MX	19 AIR KM S MAPASTEPEC,25FT	1965	1987351812	GBIF
Noctilio leporinus	-92.8452	15.3414	MX	12 AIR KM SSE MAPASTEPEC,125FT	1965	1987355795	GBIF
Noctilio leporinus	-92.7339	15.3678	MX	Escuintla, 11 Km al NW	1962	1423193306	GBIF
Noctilio leporinus	-92.7366	15.3911	MX	Escuintla, 11 km NW	1962	1065425985	GBIF
Noctilio leporinus	-61.4244	15.3956	DM	LAYOU RIVER, MOUTH OF	1966	686433624	GBIF
Noctilio leporinus	-92.81	15.3958	MX	Mapastepec, 12 Km al SSE	1965	1423184577	GBIF
Noctilio leporinus	-61.4159	15.4009	DM	CLARKE HALL ESTATE	1966	686433623	GBIF
Noctilio leporinus	-92.7062	15.4036	MX	11 kms NW Escuintla, ca, 100 ft,	1962	1262400448	GBIF
Noctilio leporinus	-61.4331	15.4062	DM	1 MI ABOVE MOUTH LAYOU RIVER	1978	911662433	GBIF
Noctilio leporinus	-92.8833	15.45	MX	1/2 KM NE MAPASTEPEC	1971	48064096	GBIF
Noctilio leporinus	-92.874	15.45	MX	1 KM E MAPASTEPEC	1972	48064117	GBIF
Noctilio leporinus	-92.8919	15.5317	MX	10 km N Mapastepec	1971	1894603598	GBIF
Noctilio leporinus	-93.2539	15.5431	MX	Pijijiapan, 20 Km al SE	1961	1423176099	GBIF
Noctilio leporinus	-92.9028	15.5433	MX	12 km N Mapastepec	1971	1852478859	GBIF
Noctilio leporinus	-92.8867	15.5461	MX	Mapastepec, 12 Km al N	1971	1423240754	GBIF
Noctilio leporinus	-93.0661	15.5586	MX	Pijijapan, 20 km SE	1961	1065347430	GBIF
Noctilio leporinus	-88.1075	15.572	HN	7 mi, NW of San Pedro Sula	1964	919432481	GBIF
Noctilio leporinus	-93.1007	15.5722	MX	20 kms SE Pijijiapan	1961	1262399294	GBIF
Noctilio leporinus	-93.0492	15.5747	MX	Pijijiapan, 20 Km al SE	1961	1423210344	GBIF
Noctilio leporinus	-88.57	15.6067	GT	Km 278 cam, Atlántico, entre Champora y Entre Ríos	1999	859263612	GBIF
Noctilio leporinus	-96.5053	15.6666	MX	1MI W PUERTO ANGEL,SEA LEVEL	1958	1987304652	GBIF
Noctilio leporinus	-96.4903	15.6666	MX	ANGELES BAY	1938	1987296064	GBIF
Noctilio leporinus	-93.2091	15.6875	MX	Pijijiapan	1977	1145730089	GBIF
Noctilio leporinus	-96.6106	15.6955	MX	Rancheria La Laguna	1995	1418523046	GBIF
Noctilio leporinus	-96.6083	15.7083	MX	Lagunas de Chacahua		1894908483	GBIF
Noctilio leporinus	-96.6119	15.7186	MX	Carretera 200, km 290 carretera costera Oaxaca, San Isidro del Palmar	1982	1417811916	GBIF
Noctilio leporinus	-96.3056	15.7217	MX	2 km N Bajos de Coyula	1997	1894603697	GBIF
Noctilio leporinus	-96.3061	15.74	MX	4 km N Bajos de Coyuca	1996	1894603650	GBIF
Noctilio leporinus	-88.0333	15.8345	HN	23 MI N SAN PEDRO SULA	1971	911644644	GBIF
Noctilio leporinus	-97.105	15.9006	MX	6 km NW Puerto Escondido	1970	1894603705	GBIF
Noctilio leporinus	-93.8	15.9167	MX	Puerto Arista	1990	1211822608	GBIF
Noctilio leporinus	-93.6814	15.9264	MX	Río la Ensenada, 19 km SSE Tonalá	1962	1417788627	GBIF
Noctilio leporinus	-93.8103	15.9336	MX	Puerto Arista	1979	1423174763	GBIF
Noctilio leporinus	-93.8	15.9558	MX	Puerto Arista, 0,5 km N	1978	1418249124	GBIF
Noctilio leporinus	-97.6875	15.9664	MX	Parque Nacional Laguna de Chacahua	1976	1894603664	GBIF
Noctilio leporinus	-93.7008	15.9683	MX	Río Ocuilapa, 14 km SSE Tonalá	1962	1417789143	GBIF
Noctilio leporinus	-93.755	15.97	MX	8 MI S TONALA, FINCA OCUILAPA	1962	1145213418	GBIF
Noctilio leporinus	-93.5875	15.975	MX	Tonalá, 25,3 Km al ESE	1961	1423244481	GBIF
Noctilio leporinus	-93.6842	15.9822	MX	Tonalá, 14 Km SSE	1962	1423233826	GBIF
Noctilio leporinus	-97.7167	15.9831	MX	BARRA PUNTA GALERA, LAGUNAS DE CHACAHUA	1976	46259589	GBIF
Noctilio leporinus	-93.7086	15.9853	MX	Río Ocuilapa, 12 km SSE Tonalá	1962	1417803684	GBIF
Noctilio leporinus	-93.7122	15.9936	MX	11 KM SSE	1962	46258773	GBIF
Noctilio leporinus	-61.6	16	GP	BANANIER	1974	911651965	GBIF
Noctilio leporinus	-93.5433	16.003	MX	Tonala, 15 mi ESE	1961	1065392616	GBIF
Noctilio leporinus	-93.6783	16.0108	MX	Río Ocuilapa, 12 Km al SSE de Tonalá	1962	1423239233	GBIF
Noctilio leporinus	-93.6475	16.0172	MX	Río Ocuilapa, 14 Km al SSE de Tonalá	1962	1423197379	GBIF
Noctilio leporinus	-93.6833	16.0219	MX	Finca Ocuilapa, 10 km SE Tonalá	1961	1417790723	GBIF
Noctilio leporinus	-93.6833	16.0227	MX	Tonala, 10 km SE	1961	1065419382	GBIF
Noctilio leporinus	-93.6425	16.0317	MX	Finca Las Cajitas, 14 Km al SSE, 4 Km al N de Tonalá	1962	1423179141	GBIF
Noctilio leporinus	-93.7083	16.0372	MX	8,4 km SE Tonala on Highway 200	1977	919444520	GBIF
Noctilio leporinus	-93.7014	16.0383	MX	Tonalá, 8,4 Km al SE, sobre la carretera 200	1977	1423185599	GBIF
Noctilio leporinus	-93.655	16.0447	MX	Río Ensenada, 11 Km SSE	1962	1894725905	GBIF
Noctilio leporinus	-93.89	16.0786	MX	El Paredón, 3,5 Km al NW	1962	1423235009	GBIF
Noctilio leporinus	-91.015	16.105	MX	Arroyo San Pablo, Reserva Integral de la Biósfera Montes Azules (Selva Lacandona)	1962	371544372	GBIF
Noctilio leporinus	-90.9508	16.1067	MX	Río Lacantún, confluencia con el Arroyo Miranda; Ejido Boca del Río Chajul, Reserva de la Biósfera Montes Azules (Selva Lacandona)	1982	1423245688	GBIF
Noctilio leporinus	-90.9242	16.1178	MX	Ejido Boca del Río Chajul-Río Lacantún	1982	1417787047	GBIF
Noctilio leporinus	-90.9228	16.1253	MX	Boca del Río Chajul, Ejido (Selva Lacandona)	1982	1423170649	GBIF
Noctilio leporinus	-90.925	16.1408	MX	Confluencia Arroyo Miranda-Río Lacantún	1982	1417796195	GBIF
Noctilio leporinus	-95.3417	16.1583	MX	Carretera 200, Km 290 (Carr, Costera) San Isidro del Palmar	1982	1894908452	GBIF
Noctilio leporinus	-95.3472	16.1825	MX	Laguna Guellaguichi, 15 km W Salina Cruz	1980	1417806606	GBIF
Noctilio leporinus	-95.2611	16.1917	MX	Laguna Guelaguichi, 15 Km W Salina Cruz	1980	1894909791	GBIF
Noctilio leporinus	-93.7008	16.2406	MX	14 km NNE, 4 km N Tonalá	1962	1417787161	GBIF
Noctilio leporinus	-88.8833	16.25	BZ	Big Falls at R Grande	1978	665895202	GBIF
Noctilio leporinus	-95.2389	16.3244	MX	TEHUANTEPEC	1978	911664202	GBIF
Noctilio leporinus	-93.9736	16.3467	MX	LOPEZ MATEOS, ARRIAGA	1999	1893583012	GBIF
Noctilio leporinus	-94.1139	16.3698	MX	5,3 MI E TAPANATEPEC	1976	1323889082	GBIF
Noctilio leporinus	-94.2083	16.375	MX	Tapanatepec, San Pedro		1894909764	GBIF
Noctilio leporinus	-91.1603	16.5364	MX	ARROYO SAN PABLO, RESERVA DE LA BIOSFERA MONTES AZULES	1986	46259265	GBIF
Noctilio leporinus	-98.9322	16.5708	MX	Papayo	1903	1317702504	GBIF
Noctilio leporinus	-99.6083	16.6825	MX	Desembocadura del Río Papagayo	1979	1417815504	GBIF
Noctilio leporinus	-62.2	16.7333	GB	Hope Springs	1984	1145738962	GBIF
Noctilio leporinus	-62.2167	16.7333	MS	Belham River, At Belham Bridge	1975	1211822862	GBIF
Noctilio leporinus	-99.6619	16.7394	MX	Barra Vieja, El Podrido	1984	1418242568	GBIF
Noctilio leporinus	-62.2333	16.7406	MS	0,5 MI ABOVE MOUTH BELHAM RIVER	1978	911662462	GBIF
Noctilio leporinus	-88.5325	16.7736	BZ	Cockscomb Basin Wildlife Sanctuary, At Confluence Of Cockscomb Branch And Mexican Branch	1995	1321180458	GBIF
Noctilio leporinus	-99.7306	16.8061	MX	Barra Vieja Laguna de Tres Palos	1984	1418245935	GBIF
Noctilio leporinus	-90.8867	16.8197	MX	13 km SE Yaxchailán	1983	1894603657	GBIF
Noctilio leporinus	-99.7967	16.8711	MX	RIO DE LA SABANA, 10 KM E ACAPULCO	1978	911664175	GBIF
Noctilio leporinus	-90.9692	16.9014	MX	Ruinas de Yaxchilan	1986	1894603571	GBIF
Noctilio leporinus	-95.0602	16.9674	MX	Palomares, 11,7 mi S of	1967	1234273835	GBIF
Noctilio leporinus	-88.3167	16.9833	BZ	Melinda, along Stann Creek R	1977	665822560	GBIF
Noctilio leporinus	-100.252	17.0368	MX	EL PAPAYO	1903	686331530	GBIF
Noctilio leporinus	-95.012	17.044	MX	11 mi N Matias Romero on Hwy 185		202080285	GBIF
Noctilio leporinus	-61.8	17.05	ZZ	Antigua I	1890	665784051	GBIF
Noctilio leporinus	-62.6063	17.1635	KN	Barnes Ghaut	2016	1837224914	GBIF
Noctilio leporinus	-88.95	17.2	BZ	64 mi Western Hwy, at Barton Creek	1977	665822561	GBIF
Noctilio leporinus	-88.7667	17.3167	BZ	Banana Bank	1975	665822559	GBIF
Noctilio leporinus	-92.6214	17.485	MX	64 km E, 7 km S carretera Vista Hermosa-Escárcega, Agua Blanca	1988	1417791648	GBIF
Noctilio leporinus	-93.0066	17.4968	MX	TEAPA, 5 MI SW OF	1955	686395467	GBIF
Noctilio leporinus	-101.254	17.5022	MX	Rancho El Tuzal, km 198,5 Carretera Acapulco-Zihuatanejo	1986	1417800693	GBIF
Noctilio leporinus	-92.9169	17.5158	MX	Río Puyacatengo, 5 km SE Teapa	1986	1417805374	GBIF
Noctilio leporinus	-92.9528	17.5481	MX	S, E, Mexico, Teapa	1888	1895998901	GBIF
Noctilio leporinus	-92.9222	17.5481	MX	Cueva de Don Luís, 3 km E Teapa	1962	1417798026	GBIF
Noctilio leporinus	-92.8011	17.5481	MX	Río Puyacatengo, 15 km E Teapa	1962	1417796078	GBIF
Noctilio leporinus	-92.9333	17.59	MX	Cueva del Escorpión, 5 km NNE Teapa	1962	1417787581	GBIF
Noctilio leporinus	-61.7359	17.6146	AG	PIGEON CLIFF	2003	911732661	GBIF
Noctilio leporinus	-101.551	17.6444	MX	Estero La Boquita, Bahía de Zihuatanejo	1964	1417809685	GBIF
Noctilio leporinus	-61.7702	17.6686	AG	Overview Cave, NE Of Codrington	1983	1321871566	GBIF
Noctilio leporinus	-97.6428	17.7104	MX	2 MI SE BY HWY 190 LA REFORMA	1968	1145303400	GBIF
Noctilio leporinus	-64.8042	17.7218	VI	LIVESTOCK POND #2, USVI DEPT OF AGRICULTURE; LOWER LOVE; 1,7 KM E, 0,3 KM S ST LUKE'S CHURCH	2010	911744227	GBIF
Noctilio leporinus	-64.8063	17.7234	VI	LIVESTOCK POND #1, USVI DEPT OF AGRICULTURE; LOWER LOVE; 1,9 KM E, 0,1 KM S ST LUKE'S CHURCH	2010	911744208	GBIF
Noctilio leporinus	-76.5667	17.8667	JM	YALLAHS	1974	911652351	GBIF
Noctilio leporinus	-66.1664	17.9151	PR	AGUIRRE STATE FOREST, 5,9 KM ON HIGHWAY 7710 SW FROM INTERSECTION WITH HIGHWAY 3	1994	911701045	GBIF
Noctilio leporinus	-67.125	17.95	PR	BOQUERON STATE FOREST, MAGLARES DE LA PITAHAYA-LA PARQUERA	1994	911701020	GBIF
Noctilio leporinus	-94.6917	17.975	MX	Jaltipan, 1mi, al E, de	1961	1894830636	GBIF
Noctilio leporinus	-91.5359	17.9897	MX	12,5 mi N of Balancan	1960	859566113	GBIF
Noctilio leporinus	-102	18	MX	Zihuatanejo; Playa Larga, 5,3 km N, 9,6 km W	1995	1893355232	GBIF
Noctilio leporinus	-102.008	18.0014	MX	Petacalco; 2,5 km N, 10 km E	1991	1893355148	GBIF
Noctilio leporinus	-94.9252	18.024	MX	Acayucan, 5,0mi, al N, de	1977	1894830619	GBIF
Noctilio leporinus	-102.542	18.0392	MX	Río Popoyuta Popoyuta	1979	1417807090	GBIF
Noctilio leporinus	-63.137	18.0634	SX	GROTTE DU PUITS DES TERRES BASSES, 0,25 KM S, 1KM W MORNES ROUGES	2002	911732754	GBIF
Noctilio leporinus	-67.05	18.0833	PR	Que Breda Cueva, Near Saint German	1968	1211777366	GBIF
Noctilio leporinus	-66.9042	18.0833	PR	BOQUERON STATE FOREST, RESERVA DE VERDA SILVESTRE, 1,44 KM W FRONT GATE FO RESERVE ON NORTH DIKE RD	1994	911701035	GBIF
Noctilio leporinus	-95.2983	18.1468	MX	Ingenio Cuautololapan, Mpio, Papaloapan	1955	1894830622	GBIF
Noctilio leporinus	-88.1706	18.2047	BZ	Shipstern Nature Reserve, Xo-Pol pond/Corozal District	1997	865738197	GBIF
Noctilio leporinus	-65.3037	18.3019	PR	Culebra Island, Cattle Pen	1987	1320993904	GBIF; Brook 1994 DIET OF THE FISHING BAT, NOCTILIO LEPORINUS (CHIROPTERA: NOCTILIONIDAE)
Noctilio leporinus	-64.8492	18.3151	VI	SECRET HARBOR CAVE; ,3KM E BEVERHOUT PT	2008	911741861	GBIF
Noctilio leporinus	-64.6167	18.3167	ZZ	Treasure Point, sea caves	1976	665890381	GBIF
Noctilio leporinus	-64.7274	18.3194	VI	LAMESHUR, 0,2 MI WSW OF	1957	686403083	GBIF
Noctilio leporinus	-64.7273	18.3205	VI	LAMESHUR BAY TRAIL HEAD AT LAMSHUR BAY	2007	911745221	GBIF
Noctilio leporinus	-64.7244	18.3206	ZZ	Rt 107 at Lameshur Bay, near entrance to Viers	2003	665742784	GBIF
Noctilio leporinus	-64.7273	18.3207	VI	LAMESHUR BAY TRAIL HEAD	2008	911745209	GBIF
Noctilio leporinus	-71.6681	18.3322	BR	Madeira River	1930	859364770	GBIF
Noctilio leporinus	-95.525	18.3417	MX	Río San Juan, 21mi, W de Santiago Tuxtla	1964	1894830653	GBIF
Noctilio leporinus	-64.7246	18.3457	VI	CORAL BAY GARDEN CENTER FRESH WATER PONDS; CAROLINA	2007	911745211	GBIF
Noctilio leporinus	-70.1669	18.3528	DO	San Cristobal 10 km SW	1968	812652816	GBIF
Noctilio leporinus	-65.0326	18.3559	VI	BEACH AT BOTANY BAY	2008	911742070	GBIF
Noctilio leporinus	-65.0319	18.3559	VI	THE PRESERVE AT BOTANY BAYM 0,9 KM W BORDEAUX HILL	2007	911745133	GBIF
Noctilio leporinus	-64.9256	18.359	VI	ENIGHED AT MEGANS BAY	2008	911741907	GBIF
Noctilio leporinus	-64.9942	18.3614	VI	SAINT MARIA BAY; 0,8 KM N, 0,25 KM E BONNE ESPERANCE	2006	911745173	GBIF
Noctilio leporinus	-64.9596	18.3629	VI	DOROTHEA GUT BRIDGE, ,5KMN ,2KM E DOROTHEA	2008	911741904	GBIF
Noctilio leporinus	-64.9863	18.3657	VI	SORGENFRI LOWER POND AND ACCESS ROAD; SORGENFRI	2008	911741878	GBIF
Noctilio leporinus	-70.0667	18.3667	DO	Fish Farm, 3 km S of Nigua	1974	1211826454	GBIF
Noctilio leporinus	-64.961	18.3694	VI	DOROTHEA BAY; 1,25 KM N DOROTHEA	2006	911745219	GBIF
Noctilio leporinus	-95.0649	18.4008	MX	Lago Catemaco	1965	1852470734	GBIF
Noctilio leporinus	-95.0933	18.4194	MX	Playa Azul, 2 km E Catemaco	1964	1417789448	GBIF
Noctilio leporinus	-95.0907	18.4293	MX	Lago Catemaco (Hotel Playa Azul)	1965	1852481098	GBIF
Noctilio leporinus	-77.4167	18.433	JM	QUEENHYTHE	1974	911652395	GBIF
Noctilio leporinus	-72.7667	18.4333	HT	Grand-Goâve, Taîno Beach/Département de l’ Ouest	1982	865738232	GBIF
Noctilio leporinus	-65.8833	18.4333	PR	OLD LOIZA	1932	1987252435	GBIF
Noctilio leporinus	-66.1057	18.4663	PR	San Juan, Governors Palace	1931	476819503	GBIF
Noctilio leporinus	-66.9517	18.4873	PR	Cueva de la Ventana	2009	1805728103	GBIF
Noctilio leporinus	-92.7849	18.4887	MX	0,5 mi W of Miramar	1960	859566108	GBIF
Noctilio leporinus	-92.7629	18.4887	MX	1 mi E of Miramar	1960	859566109	GBIF
Noctilio leporinus	-95.075	18.5917	MX	Estación de Biología, UNAM; Los Tuxtlas	1982	1894830613	GBIF
Noctilio leporinus	-90.7344	18.6067	MX	Escárcega	2001	1417791570	GBIF
Noctilio leporinus	-95.5342	18.6619	MX	9 mi ENE Tlacotalpan	1963	1417815983	GBIF
Noctilio leporinus	-95.6417	18.7083	MX	Tlacotalpan, 9mi al ENE de - Tlacotalpan,	1963	1894830628	GBIF
Noctilio leporinus	-91.5374	18.7712	MX	ISLA DEL CARMEN; 1 KM SW OF PUERTO REAL	1962	686420502	GBIF
Noctilio leporinus	-68.6167	18.85	DO	Boca del Rio Maimón	1968	812652817	GBIF
Noctilio leporinus	-104.035	18.9131	MX	4 km NE Cuyutlan	2002	894724217	GBIF
Noctilio leporinus	-104.022	18.9177	MX	3 mi E Cuyutlan	1977	202080858	GBIF
Noctilio leporinus	-104.025	18.9194	MX	3 mi E Cuyutlan	1976	1417790417	GBIF
Noctilio leporinus	-68.9488	19.0294	DO	10 km NE of Miches	2015	1837224202	GBIF
Noctilio leporinus	-104.874	19.2842	MX	PLAYA TENACITITA	1966	686435916	GBIF
Noctilio leporinus	-70.2167	19.3	DO	El Limón	1968	812648615	GBIF
Noctilio leporinus	-104.874	19.3133	MX	TENACATITA, 2 MI N OF	1966	686434281	GBIF
Noctilio leporinus	-104.968	19.385	MX	Francisco Villa	1973	1417796718	GBIF
Noctilio leporinus	-104.966	19.3851	MX	CUITZAMALA	1966	686434278	GBIF
Noctilio leporinus	-105.011	19.3889	MX	Emiliano Zapata; Playas El Faro, 0,25 km N, 5 km W	1994	1893355182	GBIF
Noctilio leporinus	-105.024	19.3914	MX	Emiliano Zapata; Playas El Faro, 0,5 km N, 6,4 km W	1994	1893355184	GBIF
Noctilio leporinus	-105.018	19.3942	MX	Emiliano Zapata; Playas El Faro, 0,8 km N, 5,8 km W	1994	1893355190	GBIF
Noctilio leporinus	-105.09	19.46	MX	Estero Careyes, 6 km SW Estación de Biología Chamela, IBUNAM	1983	219038719	GBIF
Noctilio leporinus	-104.997	19.5267	MX	8 km E Chamela	1970	1417806118	GBIF
Noctilio leporinus	-105.083	19.5294	MX	Playa Negritos, Chamela	1978	1417790278	GBIF
Noctilio leporinus	-105.002	19.5326	MX	8 KM E (POR CARR,) CHAMELA	1970	46258993	GBIF
Noctilio leporinus	-105.082	19.5478	MX	Hotel SNTE, 320 m NE	2008	1418242723	GBIF
Noctilio leporinus	-105.105	19.5689	MX	CHAMELA BAY	1938	1987333914	GBIF
Noctilio leporinus	-71.6929	19.6833	DO	COPEY, 1 KM W OF	1963	686477851	GBIF
Noctilio leporinus	-76.4167	20.1667	CU	Cueva Grande, Punta Caguanes, Municipio De Yaguajay, Las Villas	1966	1211829150	GBIF
Noctilio leporinus	-90.3842	20.5069	MX	El Remate, 14 km W Tankuché	1990	1417803317	GBIF
Noctilio leporinus	-90.3759	20.5074	MX	14 km W Tancuche, El Remate	1990	1061281448	GBIF
Noctilio leporinus	-90.3706	20.5333	MX	El Remate	1996	1898050775	GBIF
Noctilio leporinus	-105.531	20.7703	MX	Punta Mita	1987	1418532082	GBIF
Noctilio leporinus	-73.6333	20.9667	BS	SALT POND HILL; CAVE	1967	686477850	GBIF
Noctilio leporinus	-87.6992	21.4719	MX	4 Km S, 2 Km W El Cuyo	1989	1894750932	GBIF
Noctilio leporinus	-105.197	21.4833	MX	ATICAMA	1975	1145322032	GBIF
Noctilio leporinus	-105.199	21.4844	MX	ca, 10 mi S San Blas	1960	1145695298	GBIF
Noctilio leporinus	-87.7842	21.5322	MX	2 km N, 10,5 km W El Cuyo	1989	1894750922	GBIF
Noctilio leporinus	-105.286	21.5399	MX	San Blas	1959	1065360817	GBIF
Noctilio leporinus	-105.198	21.5399	MX	6 MI E SAN BLAS	1976	1145324998	GBIF
Noctilio leporinus	-88.0706	21.5478	MX	6 Km S, 8 Km W Las Coloradas	1989	1894750868	GBIF
Noctilio leporinus	-88.0672	21.5669	MX	Petentucha, 3 Km S, 9 Km E Río Lagartos	1989	1894750996	GBIF
Noctilio leporinus	-88.1789	21.5758	MX	Champetenloche, 3 Km SW Río Lagartos	1989	1894750847	GBIF
Noctilio leporinus	-88.0658	21.5903	MX	1,5 km S, 7,5 km W Las Coloradas	1989	1894750931	GBIF
Noctilio leporinus	-82.8333	21.75	CU	"Los Almacigas," 1 mi W Santa Fe	1961	665891858	GBIF
Noctilio leporinus	-104.748	21.8633	MX	Arroyo los Bueyes, 38,4 km N, 16,1 km E Tepic	1991	1417807408	GBIF
Noctilio leporinus	-105.178	21.955	MX	Vado de San Pedro	2009	1422087009	GBIF
Noctilio leporinus	-79.2667	22.3333	CU	Yaguajay, Punta Caquanes, "Cueva Grande"	1958	665883821	GBIF
Noctilio leporinus	-76	22.3833	CU	Cueva Grande Cayo Caquanes, 18 km Nne of Mayajigua, Las Villas	1971	1211830240	GBIF
Noctilio leporinus	-105.444	22.5304	MX	HWY 15 AT SINALOA-NAYARIT BORDER, RIO CAMAS	1967	1145277469	GBIF
Noctilio leporinus	-82.9833	22.5667	CU	El Semillero, Finca El Pinar, 18 km SSE of San Christobal	1969	1211830236	GBIF
Noctilio leporinus	-105.772	22.6591	MX	ISLA PALMITO DE LA VIRGEN	1962	686419608	GBIF
Noctilio leporinus	-82.4992	22.8911	CU	San Antonio de los Banos	1915	476819474	GBIF
Noctilio leporinus	-82.1991	22.9167	CU	SAN JOSE DE LAS LAJAS, 7 KM SW OF; IN PALM TREE	1955	686478316	GBIF
Noctilio leporinus	-82.5497	22.9367	CU	western part of Hamua Province, Lake Ariguanabo	1918	476805723	GBIF
Noctilio leporinus	-105.891	23.2025	MX	Chele	1935	859323648	GBIF
Noctilio leporinus	-106.059	23.2882	MX	0,5 MI S CONCORDIA, ARROYO DE MESILLA	1973	1145324523	GBIF
Noctilio leporinus	-107.55	25.339	MX	BADIRAGUATO, 1,5 MI N OF	1964	686425367	GBIF
Noctilio leporinus	-107.764	25.5425	MX	SAN BENITO	1964	686427773	GBIF
Promops centralis	-56.4584	-30.4028		Promops centralis (Botto et al, 2007)			Botto et al, 2007
Promops centralis	-50.25	-29.25	BR	PNA			Hintze et al 2020
Promops centralis	-57.9048	-26.8847		Promops centralis (Lopez-Gonzalez, 1998)			Lopez-Gonzalez, 1998
Promops centralis	-58.2138	-26.1721		Promops centralis (Barquez et al,, 2006)			Barquez et al,, 2006
Promops centralis	-56.4496	-25.7761		Promops centralis (Lopez-Gonzalez, 1998)			Lopez-Gonzalez, 1998
Promops centralis	-56.9566	-25.6666		Promops centralis (Lopez-Gonzalez, 1998)			Lopez-Gonzalez, 1998
Promops centralis	-57.5847	-25.3027		Promops centralis (Lopez-Gonzalez, 1998)			Lopez-Gonzalez, 1998
Promops centralis	-57.2562	-25.2643		Promops centralis (Lopez-Gonzalez, 1998)			Lopez-Gonzalez, 1998
Promops centralis	-54.7972	-24.4397		Promops centralis (Lopez-Gonzalez, 1998)			Lopez-Gonzalez, 1998
Promops centralis	-57.4952	-23.4087		Promops centralis (Lopez-Gonzalez, 1998)			Lopez-Gonzalez, 1998
Promops centralis	-59.0206	-23.3031		Promops centralis (Lopez-Gonzalez, 1998)			Lopez-Gonzalez, 1998
Promops centralis	-60.0309	-22.3541		Promops centralis (Gregorin and Chiquito, 2010?)			Gregorin and Chiquito, 2010?
Promops centralis	-57.7026	-22.1818		Promops centralis (Lopez-Gonzalez, 1998)			Lopez-Gonzalez, 1998
Promops centralis	-44.8666	-21.1676	BR	FHD			Hintze et al 2020
Promops centralis	-40.306	-20.2813	BR	UFES			Hintze et al 2020
Promops centralis	-55.6767	-19.6308	BR	Promops centralis (Fisher et al, 2015)			Fisher et al, 2015
Promops centralis	-57.0248	-19.5612	BR	Promops centralis (Fisher et al, 2015)			Fisher et al, 2015
Promops centralis	-56.0557	-19.3774	BR	Promops centralis (Fisher et al, 2015)			Fisher et al, 2015
Promops centralis	-43.6108	-19.3436	BR	SCP			Hintze et al 2020
Promops centralis	-59.7548	-18.342		Promops centralis (Gregorin and Chiquito, 2010?)			Gregorin and Chiquito, 2010?
Promops centralis	-63.2096	-18.089		Promops centralis (Anderson, 1997)			Anderson, 1997
Promops centralis	-63.4377	-17.902		Promops centralis (Anderson, 1997)			Anderson, 1997
Promops centralis	-63.185	-17.7858		Promops centralis (Anderson 1997)			Anderson 1997
Promops centralis	-46.1403	-14.5224	BR	MAM			Hintze et al 2020
Promops centralis	-72.9513	-11.5886		Promops centralis (Gregorin and Chiquito, 2010?)			Gregorin and Chiquito, 2010?
Promops centralis	-48.2542	-10.0456	BR	LAJ			Hintze et al 2020
Promops centralis	-76.2432	-9.92985		Promops centralis (Ascorra et al,, 1993)			Ascorra et al,, 1993
Promops centralis	-37.2802	-8.48725	BR	CNP			Hintze et al 2020
Promops centralis	-34.9237	-8.12728	BR	REC			Hintze et al 2020
Promops centralis	-73.6614	-7.44861		Promops centralis (Nogueira et al 1999)			Nogueira et al 1999
Promops centralis	-37.2672	-6.57487	BR	SER			Hintze et al 2020
Promops centralis	-34.983	-6.49553	BR	MC			Hintze et al 2020
Promops centralis	-73.2769	-3.79733	PE	Reserva Nacional Allpahuayo-Mishana, Iquitos			Hice et al,2004 Bats of the Reserva Nacional Allpahuayo-Mishana, Northeastern Peru, with Notes on Community Structure, Acta Chiropterologica, 6(2): 319–334
Promops centralis	-78.43	-2.96	EC	Limón-Indanza			Córdova 2017 New record of Promops centralis (Chiroptera: Molossidae) in south-eastern Ecuador 10,18272/aci,v9i15,770
Promops centralis	-61.7667	-1.81667		Promops centralis (Barnett et al,, 2006)			Barnett et al,, 2006
Promops centralis	-78.6167	-1.23333	EC	Ambato, Tungurahua			Tirira (2012) Catálogo murciélagos Ecuador
Promops centralis	-46.8511	-1.02894		Promops centralis (Gregorin and Tadei, 2000)			Gregorin and Tadei, 2000
Promops centralis	-78.0404	-0.743315		Promops centralis (Reid et al,, 2000)			Reid et al,, 2000
Promops centralis	-76.4	-0.683333	EC	1 km S de EC Yasuní			Tirira (2012) Catálogo murciélagos Ecuador
Promops centralis	-77.2903	1.19991					Gregorin and Chiquito, 2010?
Promops centralis	-76.6218	2.43407					Marinkelle and Cadena, 1972
Promops centralis	-59.5667	3.35	GY				Lim and Engstrom, 2001
Promops centralis	-74.8167	4.03333					BEJARANO-BONILLA et al, 2007
Promops centralis	-52.9239	5.27412					Simmons and Voss, 1998
Promops centralis	-54.4027	5.60894					Genoways and Williams, 1979
Promops centralis	-75.3751	6.14484					Gregorin and Chiquito, 2010?
Promops centralis	-65.1888	7.41267					Ochoa & García, 2009
Promops centralis	-79.5252	8.9144					Gregorin and Chiquito, 2010?
Promops centralis	-63.1227	8.91743					Ochoa and Ibanez, 1985
Promops centralis	-79.5635	8.95372					Gregorin and Chiquito, 2010?
Promops centralis	-79.5757	8.988					Gregorin and Chiquito, 2010?
Promops centralis	-79.5814	9.00141					Gregorin and Chiquito, 2010?
Promops centralis	-79.6979	9.11602					Jung and Kalko, 2010
Promops centralis	-79.9122	9.29378					Gregorin and Chiquito, 2010?
Promops centralis	-85.5942	10.1733					Rodríguez-Herrera et al,, 2014
Promops centralis	-61.3154	10.2856					Gregorin and Chiquito, 2010?
Promops centralis	-61.4463	10.2857					Gregorin and Chiquito, 2010?
Promops centralis	-67.6852	10.3493					Fernández-Badillo and Ulloa, 1990
Promops centralis	-66.8874	10.4861					Ochoa and Ibanez, 1985
Promops centralis	-61.3652	10.6457					Carter et al,, 1981
Promops centralis	-85.8644	11.233					Medina 2014
Promops centralis	-90.3121	15.0992					Gregorin and Chiquito, 2010?
Promops centralis	-90.3843	15.4651					Gregorin and Chiquito, 2010?
Promops centralis	-85.6827	15.5678					Gregorin and Chiquito, 2010?
Promops centralis	-95.2423	16.3227					Gregorin and Chiquito, 2010?
Promops centralis	-95.65	18.6					Alavez Tadeo et al, 2017
Promops centralis	-96.9167	19.5167					Alavez Tadeo et al, 2017
Promops centralis	-96.9167	19.5167					Alavez Tadeo et al, 2017
Promops centralis	-89.6248	20.9699					Bowles et al 1990
Promops centralis	-111.599	28.8336	MX				Gonzalez-Terrazas et al 2016
Promops nasutus	-60.6768	-32.9477	AR	Rosario		382066031	GBIF
Promops nasutus	-60.9227	-31.9732	AR	Coronda		382066045	GBIF
Promops nasutus	-60.7737	-31.6785	AR	Santo Tom√©		382066050	GBIF
Promops nasutus	-60.7119	-31.6531	AR	Santa Fe (Corrientes 2771),Reserva Ecol√≥gica El Pozo	1980	382066017	GBIF
Promops nasutus	-60.6817	-31.5992	AR	Santa Fe,Reserva Ecol√≥gica El Pozo		382066053	GBIF
Promops nasutus	-64.1667	-31.4167	AR	Cordoba, Cordoba		Cordoba, Cordoba (Barquez, Mares, and Braun, 1999)	Gardner 2008; Barquez, Mares, and Braun 1999
Promops nasutus	-64.2833	-31.3	AR	Villa Allende, Colón	2013		Castilla et al, 2013 MURCIÉLAGOS DE LA PROVINCIA DE CÓRDOBA, ARGENTINA: RIQUEZA Y DISTRIBUCIÓN, Mastozoología Neotropical, 20(2):243-255
Promops nasutus	-61.8569	-30.9459	AR	Eusebia		382066022	GBIF
Promops nasutus	-50.2917	-29.9575	BR	Osório Wind Farm, RS			Barros et al. 2015 Species composition and mortality of bats at the Osório Wind Farm, southern Brazil
Promops nasutus	-51.8642	-29.7997	BR	Esta√ß√£o Experimental de Taquari	1975	1316231181	GBIF
Promops nasutus	-51.1498	-29.7645	BR	São Leopoldo, RS		DZSJRP-Chiroptera 10397	SpeciesLink
Promops nasutus	-51	-29.6667	BR	Sapiranga, RS	1975	Rio Grande do Sul, Saparinga (F, Silva 1975)	Gardner 2008
Promops nasutus	-66.2333	-28.8	AR	6 km NW Chumbicha, Balneario El Caolin	1987	202098220	GBIF; Gardner 2008; Barquez, Mares, and Braun 1999
Promops nasutus	-65.6	-28.1	AR	El Durazno, 8 km al S de La Viña por ruta 38 vieja, 762 m			Sandoval et al, 2010 Mammalia, Chiroptera Blumenbach, 1779: New locality records, filling gaps, and geographic distribution maps from Northern Argentina CheckList 6 (1)
Promops nasutus	-65.7667	-27.6667	AR	Hostería Escaba
Promops nasutus	-62.1833	-27.6333	AR	Santiago del Estero, Girardet		Santiago del Estero, Girardet (Barquez, Mares, and Braun 1999)	Gardner 2008; Barquez, Mares, and Braun 1999
Promops nasutus	-55.9201	-27.3909	AR	Posadas		621083785	GBIF; Gardner 2008
Promops nasutus	-53.3944	-27.3592	BR	Frederico Westphalen	2007		Bernardi et al. 2009 Morcegos de Frederico Westphalen, Rio Grande do Sul, Brasil (Mammalia: Chiroptera): Riqueza e utilização de abrigos
Promops nasutus	-52.4	-27.05	BR	Nova Teutonia (40 km au nord d‚ÄôErexim)/Estado de Santa Catarina		865741564	GBIF
Promops nasutus	-54.5	-26.9833	AR	Cuartel R√≠o Victoria,Reserva de Uso M√∫ltiple Cuartel R√≠o Victoria		382065805	GBIF
Promops nasutus	-65.1845	-26.6226	AR	El Cadillal, sobre Rio Loro, al lado de Usina		202098953	GBIF
Promops nasutus	-59.37	-26.3	AR	El Colorado		382065689	GBIF
Promops nasutus	-64.2395	-26.2004	AR	Nueva Esperanza		699198643	GBIF
Promops nasutus	-48.5342	-25.8187	BR	Bairro Caiobá, PR	1985	DZSJRP-Chiroptera 15068	SpeciesLink
Promops nasutus	-65.9658	-25.7874	AR	Los Sauces		202098860	GBIF
Promops nasutus	-65.9667	-25.7833	AR	Los Sauces, 5544 ft
Promops nasutus	-56.9167	-25.6667	PY	Sapucai	1901	665846558	GBIF
Promops nasutus	-66.1833	-25.1	AR	Salta, Cachi		Salta, Cachi (Barquez, Mares, and Braun, 1999)	Gardner 2008; Barquez, Mares, and Braun 1999
Promops nasutus	-64.4719	-23.6431	AR	Yuto, Jujuy		AMNH M-184647/184648/184649/184650	AMNH; Freeman 1981 A MULTIVARIATE STUDY OF THE FAMILY MOLOSSIDAE (MAMMALIA, CHIROPTERA) : MORPHOLOGY, ECOLOGY, EVOLUTION
Promops nasutus	-64.7	-23.0667	AR	Jujuy, Arroyo Sauzalito		Jujuy, Arroyo Sauzalito (Barquez and Diaz 2001)	Gardner 2008; Barquez & Diaz 2001
Promops nasutus	-47.06	-22.9	BR	S√£o Bernardo	1975	1316230369	GBIF
Promops nasutus	-64.0006	-22.5379	AR	Gral, José de San martín, Salta Aprox, 20 km (por ruta) al oNo de Vespu- cio, sobre el Río Seco, 536 m			Jayat et al, 2009 Mamíferos de la Selva Pedemontana del noroeste argentino
Promops nasutus	-62.3442	-22.4527	PY	BASE NAVAL PEDRO P, PE?A	1996	911711379	GBIF
Promops nasutus	-63.9833	-22.35	AR	Salta, Quebrada de Acambuco		Salta, Quebrada de Acambuco (Barquez, Mares, and Braun 1999)	Gardner 2008; Barquez, Mares, and Braun 1999
Promops nasutus	-59.95	-22.2	PY	49,6KM BY ROAD N FILADELFIA	1976	784014523	GBIF
Promops nasutus	-63.894	-22.099	AR	Gral, José de San martín, Salta Bajo Macueta, aprox, 10 km al NE de Acambuco, sobre Quebrada San Francisco			Jayat et al, 2009 Mamíferos de la Selva Pedemontana del noroeste argentino
Promops nasutus	-63.906	-22.0205	AR	Gral, José de San martín, Salta Macueta Norte, km 72 de la ruta que se dirige al pozo 1001 b, 1,148 m			Jayat et al, 2009 Mamíferos de la Selva Pedemontana del noroeste argentino
Promops nasutus	-60.4847	-21.9844	PY	CA?ADA ELISA, 7 KM N, 14 KM E MCAL, ESTIGARRIBIA,	1995	911711101	GBIF
Promops nasutus	-40.3378	-20.3194	BR	Em s√≥t√£o	1952	1323972624	GBIF; Mendes et, al, 2009 Registros notáveis de morcegos (Chiroptera: Molossidae) no estado do Espírito Santo, Brasil
Promops nasutus	-59.6667	-20	PY	170KM W BAHIA NEGRA	1977	784016008	GBIF; Gardner 2008
Promops nasutus	-40.6003	-19.9356	BR	Forro de casa	1988	1323972592	GBIF; Mendes et, al, 2009 Registros notáveis de morcegos (Chiroptera: Molossidae) no estado do Espírito Santo, Brasil
Promops nasutus	-62.35	-19.45	BO	Santa Cruz, Hacienda Cerro Colorado		Santa Cruz, Hacienda Cerro Colorado (Ibanez and Ochoa 1989)	Gardner 2008; Ibanez and Ochoa 1989 New records of bats from Bolivia
Promops nasutus	-57.028	-19.4323	BR	Fazenda Sagrado, MS			Alho et al 2011 Bat-species richness in the Pantanal floodplain and its surrounding uplands
Promops nasutus	-56.0557	-19.3774	BR	Fazenda Santa Teresinha, MS			Alho et al 2011 Bat-species richness in the Pantanal floodplain and its surrounding uplands
Promops nasutus	-48.2833	-18.9167	BR	Uberlandia, MG	2001	Stutz et al, 2004	Stutz et al, 2004 UPDATED LIST OF UBERLÂNDIA BATS (MINAS GERAIS STATE, SOUTHEASTERN BRAZIL)
Promops nasutus	-63.6667	-17.75	BO	4,5 kilometers north and 1,5 kilometers east of Cerro Amboro, Pitasama River	1985	AMNH M-261851	AMNH; Gardner 2008
Promops nasutus	-64.3	-17.57	BO	3 kilometers by road southeast of Comarapa	1984	AMNH M-260306	AMNH; Gardner 2008
Promops nasutus	-66.2891	-17.4082	BO	Quillacollo		Siles et al 2005	Siles et al 2005 LOS MURCIÉLAGOS DE LA CIUDAD DE COCHABAMBA; Gardner 2008
Promops nasutus	-67.8833	-16.2083	BO	Estación Biológica Tunquini			Moya et al, 2008 VARIACIÓN TEMPORAL DE LA QUIROPTEROFAUNA EN UN BOSQUE DE YUNGAS EN BOLIVIA Mastozoología Neotropical, 15(2):349-357
Promops nasutus	-68.7	-12.517	PE	Pampas del Heath	1996	197186272	GBIF
Promops nasutus	-38.9167	-11.75	BR	Lamarão, BA		Bahia, Lamarão (Goodwin and Greenhall 1962)	Gardner 2008
Promops nasutus	-45.5333	-11.0333	BR	Sao Marcello	1914	665789880	GBIF; Gardner 2008
Promops nasutus	-37.2791	-8.48709	BR	Catimbau National Park, PE			Silva & Bernard 2017 Bioacoustics as an Important Complementary Tool in Bat Inventories in the Caatinga Drylands of Brazil
Promops nasutus	-65.7667	-7.66667	BR	Hyutanaham [= Huitanaa], upper Purus River Amazonas, Brazil	1901	US-Animalia 105528	SpeciesLink
Promops nasutus	-39.3125	-7.54944	BR	Vale da Lua, Jardim, CE		Novais & Laurindo 2014	Novais & Laurindo, 2014 Morcegos da chapada do araripe, Nordeste do Brasil
Promops nasutus	-39.7167	-7.51667	BR	Exu, PE		Pernambuco, Exu (Mares et al,1981)	Gardner 2008; Mares et al,1981 The mammals of northeastern Brazil:A preliminary assessment; Guerra 2004
Promops nasutus	-37.2744	-7.47889	BR	São José do Egipto, PE		Vilar et al 2016	Vilar et al 2016 Abrigos antrópicos utilizados por morcegos no semiárido pernambucano
Promops nasutus	-35.1844	-6.08678	BR	Nísia Floresta, RN	2011	Barros et al, 2017	Barros et al, 2017 Bats (Mammalia, Chiroptera) from the Nísia Floresta National Forest, with new records for the state of Rio Grande do Norte, northeastern Brazil
Promops nasutus	-77.8667	-1.2667	EC		1936	1039517567	GBIF
Promops nasutus	-77.8	-1.067	EC		1934	1039521787	GBIF
Promops nasutus	-59.9333	2.58333	GY	Ruawau River, Raa Wau, 35 mi W of Dadanawa	1969	1211793450	GBIF
Promops nasutus	-60.7305	2.77986	BR	Boa Vista, RR		Capaverde junior et al 2014	Capaverde junior et al 2014 Species of bats (Chiroptera) in urban area of the Boa Vista, Roraima
Promops nasutus	-59.5167	2.83333	GY	Dadanawa	1969	1211798790	GBIF
Promops nasutus	-59.25	3.25	GY	Rupununi region East of Rupununi River	1993	197186278	GBIF
Promops nasutus	-59.4379	3.38333	GY	Nappi Creek, Foot of Kanuku Mountain, 25 mi E of Lethem, Rupununi	1961	1211802964	GBIF
Promops nasutus	-66.18	5.35	VE	San Juan, 163 Km ESE Pto, Ayacucho, Rio Manapiare	1967	1319762830	GBIF; Gardner 2008; Smithsonian
Promops nasutus	-55.1667	5.83333	SR	Paramaribo	1966	Genoways & Williams 1979	Genoways & Williams 1979 Records of Bats (Mammalia: Chiroptera) from Suriname; Gardner, 2008
Promops nasutus	-61.43	5.98	VE	km, 125, 85 Km SSE El Dorado	1966	1317326147	GBIF; Smithsonian
Promops nasutus	-72.6352	7.53575	CO	Corregimiento EL Diamante, vereda Matajira, Granja Experimental Villa Marina, Universidad de Pamplona, km 49 v√≠a Cucuta-Pamplona	2013	1707667093	GBIF; PaQui et al, 2016 First record of Promops nasutus (Spix, 1823) (Chiroptera: Molossidae) from Colombia
Promops nasutus	-67.4333	8.52647	VE	45 KM S CALABOZO	1978	911664659	GBIF
Promops nasutus	-61.5095	10.6635	TT	Memorial Park, Port of Spain	1961	AMNH M-186947	AMNH; Gardner 2008
Pteronotus gymnonotus	-47.75	-15.55	BR	Gruta Dança dos Vampiros, Planaltina, nas Fazendas Grotão SF e Taboca, DF			Bredt et al. 1999 Morcegos cavernícolas da região do Distrito Federal, centro-oeste do Brasil (Mammalia, Chiroptera)
Pteronotus gymnonotus	-57.2	-15.48	BR	Serra das Araras, MT			Pavan 2014 Sistemática e história evolutiva do gênero de morcegos neotropical Pteronotus (Chiroptera: Mormoopidae)
Pteronotus gymnonotus	-55.22	-15.27	BR	Jangada, MT			Pavan 2014 Sistemática e história evolutiva do gênero de morcegos neotropical Pteronotus (Chiroptera: Mormoopidae)
Pteronotus gymnonotus	-60.8833	-14.6	BO	La Florida, 38 km E			Pavan 2014 Sistemática e história evolutiva do gênero de morcegos neotropical Pteronotus (Chiroptera: Mormoopidae)
Pteronotus gymnonotus	-60.8833	-14.5333	BO	CAMPAMENTO LOS FIERROS		214467271	GBIF
Pteronotus gymnonotus	-57.6833	-14.0667	BR	Cáceres, MT			Gardner 2007; Gonçalves & Gregorin 2004 Quirópteros da Estação Ecológica da Serra das Araras, Mato Grosso, Brasil, com o primeiro registro de Artibeus gnomus e A, anderseni para o cerrado
Pteronotus gymnonotus	-41.0864	-10.9675	BR	OurolAndia, BA			Sbragia I,A, & Cardoso A, 2008, Quirópterofauna (Mammalia: Chiroptera) cavernícola da Chapada Diamantina, Bahia, Brasil
Pteronotus gymnonotus	-37.4511	-10.8347	BR	Caverna Casa de Pedra, Itabaiana, SE	2011		Leal et al. 2013 Updated compilation of bat species (Chiroptera) for the Brazilian state of Sergipe, including new records
Pteronotus gymnonotus	-37.1656	-10.7329	BR	Caverna Urubu, SE			Golveia et al, (2009) Rhinella jimi (Cururu toad) and Leptodactylus vastus (Northeastern pepper frog), Predation on bats,; Rocha et al, (2011a) First records of mormoopid bats (Chiroptera, Mormoopidae) from the Brazilian Atlantic Forest, Mammalian
Pteronotus gymnonotus	-37.1656	-10.7328	BR	Caverna Urubu, Riachuelo, SE	2011		Leal et al. 2013 Updated compilation of bat species (Chiroptera) for the Brazilian state of Sergipe, including new records
Pteronotus gymnonotus	-75.9667	-9.36667	PE	9 KM S, 2 KM E TINGO MARIA		911677229	GBIF; Pavan 2014 Sistemática e história evolutiva do gênero de morcegos neotropical Pteronotus (Chiroptera: Mormoopidae)
Pteronotus gymnonotus	-76	-9.35	PE	3 mi S Tingo Maria		675782908	GBIF; Pavan 2014 Sistemática e história evolutiva do gênero de morcegos neotropical Pteronotus (Chiroptera: Mormoopidae)
Pteronotus gymnonotus	-75.9333	-9.30904	PE	1 KM S TINGO MARIA		911677206	GBIF
Pteronotus gymnonotus	-75.9833	-9.3	PE	PARQUE NACIONAL DE TINGO MARIA, CUEVA DE LAS LECHU		1145338544	GBIF
Pteronotus gymnonotus	-75.05	-9.3	PE	Leoncia Prado Province 1 km S Tingo Maria		675739757	GBIF
Pteronotus gymnonotus	-75.9833	-9.28333	PE	2 miles N of Tingo Maria			Gardner 2007
Pteronotus gymnonotus	-75.806	-9.098	PE	35 km NE Tingo Mar√≠a on Carretera Central		45891575	GBIF
Pteronotus gymnonotus	-75.758	-9.076	PE	Ca, 35 km NE Tingo Maria, Hac, Sta, Elena		45891640	GBIF
Pteronotus gymnonotus	-37.2791	-8.48709	BR	Caverna Meu Rei, PARNA Catimbau, PE			Barbier et al. 2018 Structure and composition of Nycteribiidae and Streblidae flies on bats along an environmental gradient in Northeastern Brazil
Pteronotus gymnonotus	-74.6	-8.3	PE	Yarinacocha		665826107	GBIF
Pteronotus gymnonotus	-42.25	-8.16667	BR	Fazenda Saguarema, Município de São Jorão do Piauí			Gardner 2007
Pteronotus gymnonotus	-42.9333	-8.1	BR	Canto do Buriti; PI
Pteronotus gymnonotus	-38.2983	-7.99194	BR	Serra Talhada, PE			Guerra 2007 CHIROPTERA DE PERNAMBUCO: DISTRIBUIÇÃO E ASPECTOS BIOLÓGICOS
Pteronotus gymnonotus	-38.32	-7.98	BR	Serra Talhada, PE			GBIF; Pavan 2014 Sistemática e história evolutiva do gênero de morcegos neotropical Pteronotus (Chiroptera: Mormoopidae)
Pteronotus gymnonotus	-39.73	-7.53	BR	Escola Agrícola de Exu, Exu, PE			Pavan 2014 Sistemática e história evolutiva do gênero de morcegos neotropical Pteronotus (Chiroptera: Mormoopidae)
Pteronotus gymnonotus	-39.7242	-7.51194	BR	Exu, PE			Guerra 2007 CHIROPTERA DE PERNAMBUCO: DISTRIBUIÇÃO E ASPECTOS BIOLÓGICOS
Pteronotus gymnonotus	-39.6833	-7.48333	BR	Fazenda Cantareno, Exu, PE		202098211	GBIF; Gardner 2007
Pteronotus gymnonotus	-39.42	-7.37	BR	Floresta Nacional Araripe, Crato		1317361460	GBIF; Gardner 2007; Pavan 2014 Sistemática e história evolutiva do gênero de morcegos neotropical Pteronotus (Chiroptera: Mormoopidae)
Pteronotus gymnonotus	-39.4128	-7.33305	BR	Nascente do Farias, Serra do Araripe, Arajara, Barbalha (Gruta dos Farias)			Pavan 2014 Sistemática e história evolutiva do gênero de morcegos neotropical Pteronotus (Chiroptera: Mormoopidae)
Pteronotus gymnonotus	-40.0992	-6.6432	BR	Caverna Sobradinho, ESTAÇÃO ECOLÓGICA AIUABA, CE	2012		Feijó & Rocha 2017 MORCEGOS DA ESTAÇÃO ECOLÓGICA AIUABA, CEARÁ, NORDESTE DO BRASIL: UMA UNIDADE DE PROTEÇÃO INTEGRAL NA CAATINGA
Pteronotus gymnonotus	-50.32	-6.4	BR	FLONA Carajás, Canaã dos Carajás/Parauapebas, PA			Pavan 2014 Sistemática e história evolutiva do gênero de morcegos neotropical Pteronotus (Chiroptera: Mormoopidae)
Pteronotus gymnonotus	-50.51	-5.77	BR	FLONA Tapirapé-Aquiri, Marabá			Pavan 2014 Sistemática e história evolutiva do gênero de morcegos neotropical Pteronotus (Chiroptera: Mormoopidae)
Pteronotus gymnonotus	-37.6524	-5.57305	BR	Furna do Urubu, Felipe Guerra, RN	2015		Vargas-Mena et al. 2018 DIVERSITY OF CAVE BATS IN THE BRAZILIAN TROPICAL DRY FOREST OF RIO GRANDE DO NORTE STATE
Pteronotus gymnonotus	-79.4667	-5.23333	PE	Huancabamba, Piura			Gardner 2007
Pteronotus gymnonotus	-75.533	-5.167	PE	R√≠o Huallaga, ca, 4 km NE Tingo Maria		45891532	GBIF
Pteronotus gymnonotus	-40.8333	-5.08333	BR	RPPN Serra das Almas in Crateús, CE	2013		Silva et al. 2015 BATS (MAMMALIA: CHIROPTERA) FROM THE CAATINGA SCRUBLANDS OF THE CRATEUS REGION, NORTHEASTERN BRAZIL, WITH NEW RECORDS FOR THE STATE OF CEARÁ
Pteronotus gymnonotus	-51.8179	-3.14055	BR	Kararaô Cave, Belo Monte, PA			Zortêa et al, 2015 The bat fauna of the Kararaô and Kararaô Novo caves in the area under the influence of the Belo Monte hydroelectric dam, in Pará, Brazil
Pteronotus gymnonotus	-51.8197	-3.13838	BR	Kararaô Novo Cave, Belo Monte, PA	2015		Zortêa et al, 2015 The bat fauna of the Kararaô and Kararaô Novo caves in the area under the influence of the Belo Monte hydroelectric dam, in Pará, Brazil
Pteronotus gymnonotus	-54.9345	-2.49609	BR	Alter do Chão - fragmento 21, Rio tapajós, Santarem, PA			Bernard & Fenton 2002 Species diversity of bats (Mammalia: Chiroptera) in forest fragments, primary forests, and savannas in central Amazonia, Brazil
Pteronotus gymnonotus	-59.95	-2.03	BR	Caverna Maroaga Km 6 estrada acesso UHE Balbina, AM			Pavan 2014 Sistemática e história evolutiva do gênero de morcegos neotropical Pteronotus (Chiroptera: Mormoopidae)
Pteronotus gymnonotus	-59.25	3.25	GY	Western Kanuku Mountains		197195269	GBIF
Pteronotus gymnonotus	-61.4	3.35	BR	Maracá			Gardner 2007
Pteronotus gymnonotus	-61.5833	3.5	BR	Amajari, RO
Pteronotus gymnonotus	-52.9	4.11667	GF	Régina and St, Georges road project		1417516500	GBIF; Gardner 2007
Pteronotus gymnonotus	-61.7333	4.33333	VE	El Abismo, summit, near Icabarú			Gardner 2007
Pteronotus gymnonotus	-69.8333	4.35	CO	Santa Teresita		1321220144	GBIF; Gardner 2007
Pteronotus gymnonotus	-57.16	4.61	SR	Suriname:Sipaliwini		1000087500	GBIF
Pteronotus gymnonotus	-58.72	4.63	GY	Guyana:Potaro-Siparuni		999626543	GBIF
Pteronotus gymnonotus	-59.8167	4.66667	GY	Kato, Kawa Valley		1320707691	GBIF; Gardner 2007
Pteronotus gymnonotus	-59.02	4.75	GY	Guyana:Potaro-Siparuni		999626586	GBIF; Gardner 2007
Pteronotus gymnonotus	-59.0167	4.75	GY	Pakatau Falls, Siparuni River, Iwokrama Reserve		1323936005	GBIF; Lim & Engstrom 2001 Species diversity of bats (Mammalia: Chiroptera) in Iwokrama Forest, Guyana, and the Guianan subregion: implications for conservation
Pteronotus gymnonotus	-55.1667	4.91667	SR	BROWNSBERG NATURE PARK, 8 KM S, 2 KM W		911740466	GBIF
Pteronotus gymnonotus	-55.2	4.93333	SR	Brownsberg Nature Park, Jeep Trail		1211810005	GBIF
Pteronotus gymnonotus	-58.25	5.48967	GY	Arampa, 3 mi S of Ituni		1211811714	GBIF
Pteronotus gymnonotus	-86.1681	5.81917	NI	Parque Nacional Volcan de Masaya, 493m		476873469	GBIF
Pteronotus gymnonotus	-62.5339	5.8431	VE	Suapure		859368014	GBIF; Pavan 2014 Sistemática e história evolutiva do gênero de morcegos neotropical Pteronotus (Chiroptera: Mormoopidae)
Pteronotus gymnonotus	-58.58	6.48	GY	Guyana:Essequibo Islands-West Demerara		999626558	GBIF
Pteronotus gymnonotus	-61.9167	7.51667	VE	Guasipati		1319777097	GBIF; Gardner 2007
Pteronotus gymnonotus	-72.6355	7.53464	CO	Corregimiento El Diamante, vereda Matajira, granja experimental Villa Marina, Universidad de Pamplona, km 49 v√≠a Cucuta-Pamplona		1707667165	GBIF
Pteronotus gymnonotus	-65.8667	7.56667	VE	Hato La Florida, 35 km Ese of Caicara		1211816171	GBIF
Pteronotus gymnonotus	-65.87	7.57	VE	Venezuela:Bolivar, Hato La Florida, 35 Km Ese Of Caicara		1014907575	GBIF
Pteronotus gymnonotus	-77.47	7.85	PA	Mono Station, Conce De, Darien National Park, Forest Trail		1317232302	GBIF; Pavan 2014 Sistemática e história evolutiva do gênero de morcegos neotropical Pteronotus (Chiroptera: Mormoopidae)
Pteronotus gymnonotus	-72.4333	7.86667	VE	Estado Táchira: El Palotal, 6 km SSE Ureña, 320 m			Soriano et al, 2005 New Noteworthy records of bats for the Andean region of Venezuela and Colombia
Pteronotus gymnonotus	-77.7295	8.0167	PA	Parque Nacional Darien, Rancho Frio, ANAM Ranger Station, Net 5		1828901377	GBIF
Pteronotus gymnonotus	-81.27	8.02	PA	Sona, 3 Mi E		1318318918	GBIF; Pavan 2014 Sistemática e história evolutiva do gênero de morcegos neotropical Pteronotus (Chiroptera: Mormoopidae)
Pteronotus gymnonotus	-77.3	8.18	PA	Tacarcuna Village Camp		1322325482	GBIF; Pavan 2014 Sistemática e história evolutiva do gênero de morcegos neotropical Pteronotus (Chiroptera: Mormoopidae)
Pteronotus gymnonotus	-81.78	8.5	PA	San Felix (Chiriqui), 25 Km NNE		1320469236	GBIF; Pavan 2014 Sistemática e história evolutiva do gênero de morcegos neotropical Pteronotus (Chiroptera: Mormoopidae)
Pteronotus gymnonotus	-80.3667	8.51667	PA	PENONOME		1987354227	GBIF
Pteronotus gymnonotus	-80.37	8.52	PA	Penonome, Caves		1322903407	GBIF; Pavan 2014 Sistemática e história evolutiva do gênero de morcegos neotropical Pteronotus (Chiroptera: Mormoopidae)
Pteronotus gymnonotus	-82.63	8.6	PA	San Vicente		1319757024	GBIF; Pavan 2014 Sistemática e história evolutiva do gênero de morcegos neotropical Pteronotus (Chiroptera: Mormoopidae)
Pteronotus gymnonotus	-82.9707	8.64249	CR	Villa Neily, 2,7 mi N		1065361057	GBIF
Pteronotus gymnonotus	-82.9333	8.65	CR	Villa Neily		1065401309	GBIF
Pteronotus gymnonotus	-82.93	8.65	CO	Villa Neily			Pavan 2014 Sistemática e história evolutiva do gênero de morcegos neotropical Pteronotus (Chiroptera: Mormoopidae)
Pteronotus gymnonotus	-77.47	8.67	PA	Armila (Quebrada Venado)		1322749187	GBIF; Pavan 2014 Sistemática e história evolutiva do gênero de morcegos neotropical Pteronotus (Chiroptera: Mormoopidae)
Pteronotus gymnonotus	-79.93	8.68	PA	Panama:Parque Nacional Altos De Campana		1014902624	GBIF
Pteronotus gymnonotus	-83.557	8.6957	CR	RINCON DE OSA, 6 MI W OF		686446035	GBIF; Pavan 2014 Sistemática e história evolutiva do gênero de morcegos neotropical Pteronotus (Chiroptera: Mormoopidae)
Pteronotus gymnonotus	-83.4833	8.7	CR	OSA PENINSULA,PROD,FORESTALES AIRSTRIP,35M		1987280855	GBIF
Pteronotus gymnonotus	-77.53	8.7	PA	Armila, Head Of Rio Pito		1319706949	GBIF
Pteronotus gymnonotus	-78.4	8.92	PA	Panama:Panama, Torti, Iglesia Catolica		1942303038	GBIF
Pteronotus gymnonotus	-79.62	9.15	PA	Chilibre, Chilibrillo Cave		1321850189	GBIF; Pavan 2014 Sistemática e história evolutiva do gênero de morcegos neotropical Pteronotus (Chiroptera: Mormoopidae)
Pteronotus gymnonotus	-83.38	9.16	CR	San Isidro, 35 mi S		1065363176	GBIF; Pavan 2014 Sistemática e história evolutiva do gênero de morcegos neotropical Pteronotus (Chiroptera: Mormoopidae)
Pteronotus gymnonotus	-79.5833	9.16667	PA	Chilibrillo Cave		665846333	GBIF
Pteronotus gymnonotus	-79.83	9.17	PA	Barro Colorado Island, Allee Creek At Lab		1318589718	GBIF; Pavan 2014 Sistemática e história evolutiva do gênero de morcegos neotropical Pteronotus (Chiroptera: Mormoopidae)
Pteronotus gymnonotus	-79.62	9.22	PA	Madden Dam, Natural Bridge Cave		1320756791	GBIF; Pavan 2014 Sistemática e história evolutiva do gênero de morcegos neotropical Pteronotus (Chiroptera: Mormoopidae)
Pteronotus gymnonotus	-70.58	9.52	VE	Valera, 19 Km N Valera, Nr, Agua Viva		1318037511	GBIF
Pteronotus gymnonotus	-75.45	9.61667	CO	Tolu Viejo/ Tulu Viejo (= Tuluviejo)		1321350160	GBIF; Gardner 2007; Pavan 2014 Sistemática e história evolutiva do gênero de morcegos neotropical Pteronotus (Chiroptera: Mormoopidae)
Pteronotus gymnonotus	-83.98	10.17	CO	Parque Nacional Braulio Carrillo, 1km S 11,5km E San Miguel, 700m			Pavan 2014 Sistemática e história evolutiva do gênero de morcegos neotropical Pteronotus (Chiroptera: Mormoopidae)
Pteronotus gymnonotus	-85.0437	10.2989	CR	10 MI SSE CANAS, CA-1 FINCA SANTANA		911665611	GBIF
Pteronotus gymnonotus	-84.0833	10.3	CR	Parque Nacional Braulio Carrillo, San Miguel, 1 Km S, 11,5 Km E		1320149751	GBIF; Timm et al, 1989 Mammal of the La Selva-Braulio Carrillo Complex, Costa Rica; Pavan 2014 Sistemática e história evolutiva do gênero de morcegos neotropical Pteronotus (Chiroptera: Mormoopidae)
Pteronotus gymnonotus	-75.5715	10.3491	CO			1020746773	GBIF
Pteronotus gymnonotus	-67.6853	10.3492	VE	RANCHO GRANDE		1987349425	GBIF
Pteronotus gymnonotus	-75.5775	10.3817	CO	Iles au large de Cartagena, Isla de la Tierra Bomba, Fort de Boca Chica/Departamento de Bol√≠var		865742495	GBIF
Pteronotus gymnonotus	-75.5144	10.3997	CO	Cartagena		1211818538	GBIF; Pavan 2014 Sistemática e história evolutiva do gênero de morcegos neotropical Pteronotus (Chiroptera: Mormoopidae)
Pteronotus gymnonotus	-68.9	10.4167	VE	Aroa, Bolivar Railroad		859519683	GBIF; Gardner 2007
Pteronotus gymnonotus	-68.8	10.4167	VE	El Silencio, Parque Nacional Yurubí			Delgado-Jaramillo et al 2011 Murciélagos (Chiroptera: Mammalia) del Parque Nacional Yurubí, Venezuela: listado taxonómico y estudio comunitario
Pteronotus gymnonotus	-68.92	10.42	VE	8km N & 18km W San Felipe			Pavan 2014 Sistemática e história evolutiva do gênero de morcegos neotropical Pteronotus (Chiroptera: Mormoopidae)
Pteronotus gymnonotus	-68.9	10.42	VE	Minas De Aroa, 20 Km NW San Felipe		1322895472	GBIF; Gardner 2007; Pavan 2014 Sistemática e história evolutiva do gênero de morcegos neotropical Pteronotus (Chiroptera: Mormoopidae)
Pteronotus gymnonotus	-84.0111	10.4319	CR	La Selva Biological Station		686493700	GBIF
Pteronotus gymnonotus	-85.4351	10.6292	CR	0,5 KM SSW LIBERIA		911660432	GBIF; Pavan 2014 Sistemática e história evolutiva do gênero de morcegos neotropical Pteronotus (Chiroptera: Mormoopidae)
Pteronotus gymnonotus	-74.9825	10.9497	CO	Bajo Osti√≥n, Arroyo Cucamba		1707666968	GBIF
Pteronotus gymnonotus	-72.9167	11.55	CO	Riohaca, La Guajira		1322107830	GBIF; Gardner 2007; Pavan 2014 Sistemática e história evolutiva do gênero de morcegos neotropical Pteronotus (Chiroptera: Mormoopidae)
Pteronotus gymnonotus	-84.4667	12.1167	NI	CARA DE MONO		686439352	GBIF; Pavan 2014 Sistemática e história evolutiva do gênero de morcegos neotropical Pteronotus (Chiroptera: Mormoopidae)
Pteronotus gymnonotus	-84.2383	12.1811	NI	4,5 KM NW RAMA		911669093	GBIF
Pteronotus gymnonotus	-85.3833	12.2667	NI	CUAPA		686435714	GBIF
Pteronotus gymnonotus	-85.795	12.9235	NI	SAN RAMON, 3 MI E OF		686453648	GBIF; Pavan 2014 Sistemática e história evolutiva do gênero de morcegos neotropical Pteronotus (Chiroptera: Mormoopidae)
Pteronotus gymnonotus	-88.0658	13.6154	SV	1,5 mi NW Divisadero, Graveyard Mine		1145699394	GBIF
Pteronotus gymnonotus	-87.9496	13.6586	SV	Tabanco		1145699328	GBIF
Pteronotus gymnonotus	-88.8833	13.7333	SV	San Rafael Cedros, Dep Cuscatlan		1211821004	GBIF
Pteronotus gymnonotus	-89.5667	13.911	SV	Hacienda El Marne, 8 km S of Santa Ana		1211777319	GBIF
Pteronotus gymnonotus	-89.05	13.93	SV	2 km W Suchitoto, 390 m		675802712	GBIF; Pavan 2014 Sistemática e história evolutiva do gênero de morcegos neotropical Pteronotus (Chiroptera: Mormoopidae)
Pteronotus gymnonotus	-89.212	13.9333	SV	12 MI W SUCHITOTO		911644642	GBIF; Pavan 2014 Sistemática e história evolutiva do gênero de morcegos neotropical Pteronotus (Chiroptera: Mormoopidae)
Pteronotus gymnonotus	-89.05	13.95	SV	Suchito, Dep Cuscatlan		1211821315	GBIF
Pteronotus gymnonotus	−87,7023	14.428	HN	4,8 KM N, 8,7 KM W COMAYAGUA (PLAYITAS)		911715207	GBIF; Dick 2013 Review of the Bat Flies of Honduras, Central America (Diptera: Streblidae)
Pteronotus gymnonotus	-85.7	14.93	HN	San Jose, Rio Tinto, 340 m		675802769	GBIF; Pavan 2014 Sistemática e história evolutiva do gênero de morcegos neotropical Pteronotus (Chiroptera: Mormoopidae)
Pteronotus gymnonotus	-89.7632	14.9372	GT	HUITE, 2 KM SW ALDEA ANTON BRAN, FINCA JESUS		911694225	GBIF; Pavan 2014 Sistemática e história evolutiva do gênero de morcegos neotropical Pteronotus (Chiroptera: Mormoopidae)
Pteronotus gymnonotus	-85.686	15.0102	HN	12,1 MI SSW DULCE NOMBRE DE CULMI		911644609	GBIF
Pteronotus gymnonotus	-89.9833	15.5667	GT	Grutas De Lanquin		1211822324	GBIF; Pavan 2014 Sistemática e história evolutiva do gênero de morcegos neotropical Pteronotus (Chiroptera: Mormoopidae)
Pteronotus gymnonotus	-90.9692	16.9014	MX	Ruinas de Yaxchilan		1894601406	GBIF
Pteronotus gymnonotus	-95.1917	18.475	MX	Laguna Encantada (Cueva), 3km, al ENE de San Andr√©s Tuxtla		1894828043	GBIF
Pteronotus gymnonotus	-89.4379	18.5233	MX	Cueva El Volc√°n de los Murci√©lagos, km 106,5 carretera Esc√°rcega-Chetumal		1898050675	GBIF
Pteronotus personatus	-60.8833	-14.5333	BO	CAMPAMEN LOS FIERROS	1986	214467274	GBIF; Gardner 2007
Pteronotus personatus	-59.75	-14.5	BR	Sr, Vicente, MT			Gardner 2007
Pteronotus personatus	-55.7564	-10.9678	BR	Médio Rio Teles Pires, MT			Miranda et al 2015 Morcegos (Mammalia: Chiroptera) da região do Médio Rio Teles Pires, Sul da Amazônia, Brasil
Pteronotus personatus	-37.4511	-10.8347	BR	Caverna Casa de Pedra, Itabaiana, SE	2011		Leal et al. 2013 Updated compilation of bat species (Chiroptera) for the Brazilian state of Sergipe, including new records
Pteronotus personatus	-37.451	-10.8342	BR	Caverna Casa de Pedra, SE			Pavan 2014 Sistemática e história evolutiva do gênero de morcegos neotropical Pteronotus (Chiroptera: Mormoopidae); Rocha et al, 2011 First records of mormoopid bats (Chiroptera, Mormoopidae) from the Brazilian Atlantic Forest
Pteronotus personatus	-37.1656	-10.7329	BR	Caverna do Urubu, SE			Pavan 2014 Sistemática e história evolutiva do gênero de morcegos neotropical Pteronotus (Chiroptera: Mormoopidae); Rocha et al, 2011 First records of mormoopid bats (Chiroptera, Mormoopidae) from the Brazilian Atlantic Forest
Pteronotus personatus	-37.1656	-10.7328	BR	Caverna Urubu, Riachuelo, SE	2011		Leal et al. 2013 Updated compilation of bat species (Chiroptera) for the Brazilian state of Sergipe, including new records
Pteronotus personatus	-76.0167	-9.33333	PE	Cueva de las Lechuzas, 5 km SW of Tingo Marria	1968	45891525	GBIF; Gardner 2007
Pteronotus personatus	-58.5744	-8.92648	BR	PARNA Juruena			Dalponte et al 2016 Bat survey of the lower Juruena River and five new records for the state of Mato Grosso, Brazil
Pteronotus personatus	-37.2791	-8.48709	BR	Caverna Meu Rei, PE			Barbier et al; Hintze et al,
Pteronotus personatus	-36.0567	-8.00667	BR	Toritama, PE			Guerra 2007 CHIROPTERA DE PERNAMBUCO: DISTRIBUIÇÃO E ASPECTOS BIOLÓGICOS
Pteronotus personatus	-38.2667	-7.93333	BR	Fazenda Saco, PE			Gardner 2007
Pteronotus personatus	-39.7242	-7.51194	BR	Exu, PE			Guerra 2007 CHIROPTERA DE PERNAMBUCO: DISTRIBUIÇÃO E ASPECTOS BIOLÓGICOS
Pteronotus personatus	-52.3763	-7.00262	BR	São Felix do Xingú	2011	1417491576	GBIF
Pteronotus personatus	-35.1341	-6.76644	BR	Próximo REBIO Guaribas, PB	2016		Feijó et al. 2016 MAMÍFEROS DA RESERVA BIOLÓGICA GUARIBAS, PARAÍBA, BRASIL
Pteronotus personatus	-40.0992	-6.6432	BR	Caverna Sobradinho, ESTAÇÃO ECOLÓGICA AIUABA, CE			Feijó & Rocha 2017 MORCEGOS DA ESTAÇÃO ECOLÓGICA AIUABA, CEARÁ, NORDESTE DO BRASIL: UMA UNIDADE DE PROTEÇÃO INTEGRAL NA CAATINGA
Pteronotus personatus	-41.75	-6.41	BR	Fazenda Olho d'água, Valença do Piauí, PI			Pavan 2014 Sistemática e história evolutiva do gênero de morcegos neotropical Pteronotus (Chiroptera: Mormoopidae)
Pteronotus personatus	-50.2402	-6.05485	BR	Carajás, Serra Norte, Gruta do N2	1985	1417489544	GBIF
Pteronotus personatus	-50.2588	-6.0254	BR	Carajás, Serra Norte, N1	1985	1417489752	GBIF
Pteronotus personatus	-49.87	-6.01	BR	Carajás	1984	1316231126	GBIF; Pavan 2014 Sistemática e história evolutiva do gênero de morcegos neotropical Pteronotus (Chiroptera: Mormoopidae)
Pteronotus personatus	-50.54	-5.78	BR	FLONA Tapirapé-Aquiri, Marabá, PA			Pavan 2014 Sistemática e história evolutiva do gênero de morcegos neotropical Pteronotus (Chiroptera: Mormoopidae)
Pteronotus personatus	-56.3029	-4.54878	BR	Parque Nacional de Amazonia, Urua, Picada da cachoeira	1979	1321713941	GBIF
Pteronotus personatus	-51.8179	-3.14055	BR	Kararaô Cave, Belo Monte, PA			Zortêa et al, 2015 The bat fauna of the Kararaô and Kararaô Novo caves in the area under the influence of the Belo Monte hydroelectric dam, in Pará, Brazil
Pteronotus personatus	-51.8197	-3.13838	BR	Kararaô Novo Cave, Belo Monte, PA			Zortêa et al, 2015 The bat fauna of the Kararaô and Kararaô Novo caves in the area under the influence of the Belo Monte hydroelectric dam, in Pará, Brazil
Pteronotus personatus	-51.8197	-3.13838	BR	Caverna Kararaó Novo	2015		Zortea et al 2015 The bat fauna of the Kararaô and Kararaô Novo caves in the area under the influence of the Belo Monte hydroelectric dam, in Pará, Brazil
Pteronotus personatus	-54.2833	-2.53333	BR	Taperinha		1417468183	GBIF; Gardner 2007
Pteronotus personatus	-51.0394	0.133511	BR	Caverna Kararaó	2015		Zortea et al 2015 The bat fauna of the Kararaô and Kararaô Novo caves in the area under the influence of the Belo Monte hydroelectric dam, in Pará, Brazil
Pteronotus personatus	-76.9833	2.11667	CO	El Bordo	1969	1318978562	GBIF
Pteronotus personatus	-59.5	3.2	GY	Moco Moco, Kanuku Mountains	1974	1919693077	GBIF; Gardner 2007
Pteronotus personatus	-61.42	3.37	BR	Estação Ecológica da Ilha de Maracá, rio Uraricoera, Ilha Maraca, RO	1979	1321116792	GBIF; Gardner 2007; Pavan 2014 Sistemática e história evolutiva do gênero de morcegos neotropical Pteronotus (Chiroptera: Mormoopidae)
Pteronotus personatus	-59.3	3.75	GY	Karanambo	1990	1211804448	GBIF
Pteronotus personatus	-59.0829	4.17972	GY	Rock Landing, 4 km NW of Surama	2013	1323928629	GBIF
Pteronotus personatus	-73.5667	4.25	CO	Restrepo		1211807268	GBIF
Pteronotus personatus	-69.8333	4.35	CO	Santa Teresita	1967	1322841118	GBIF; Gardner 2007
Pteronotus personatus	-57.04	4.48	SR	Suriname:Nickerie, Sipaliwini, Bakhuis, Transect 9	2005	1014907035	GBIF
Pteronotus personatus	-56.87	4.49	SR	Suriname:Sipaliwini	2006	1000091894	GBIF
Pteronotus personatus	-56.9	4.53	SR	Suriname:Nickerie, Sipaliwini, Bakhuis, Transect 7	2005	1014907057	GBIF
Pteronotus personatus	-56.93	4.54	SR	Suriname:Sipaliwini	2006	1000091867	GBIF
Pteronotus personatus	-52.4495	4.56651	GF	Cacao, Va-Joua: exploitation agricole/D√©partement de la Guyane		1142104533	GBIF
Pteronotus personatus	-52.218	4.56807	GF	Route de Kaw, Camp Caiman/D√©partement de la Guyane		1142104534	GBIF
Pteronotus personatus	-74.0833	4.6	CO	Bogotá			Gardner 2007
Pteronotus personatus	-57.16	4.61	SR	Suriname:Sipaliwini	2006	1000091818	GBIF
Pteronotus personatus	-58.72	4.63	GY	Guyana:Potaro-Siparuni, Iwokrama Reserve, Giaconda Camp, 5 Km Sw Of Kurupukari	1997	1014994399	GBIF
Pteronotus personatus	-57.18	4.66	SR	Suriname:Sipaliwini	2006	1000091879	GBIF
Pteronotus personatus	-58.6833	4.66667	GY	Iwokrama Field Station, Iwokrama Forest	1999	1323935168	GBIF; Sharpley et al, 2005 Bats of the Potaro Plateau region, Western Guyana
Pteronotus personatus	-58.6667	4.66667	GY	Kurupukari, Guyana,	1992	1919815075	GBIF; Gardner 2007
Pteronotus personatus	-58.68	4.67	GY	Guyana:Upper Demerara-Berbice, Kurupukari, East Bank, Essequibo River	1990	1014994468	GBIF
Pteronotus personatus	-57.17	4.71	SR	Suriname:Sipaliwini	2006	1000091895	GBIF
Pteronotus personatus	-58.85	4.73	GY	Guyana:Potaro-Siparuni, Iwokrama Reserve, Burro Burro River, 25 Km WNW Of Kurupukari	1997	1014994373	GBIF
Pteronotus personatus	-59.02	4.75	GY	Guyana:Potaro-Siparuni	1997	999626653	GBIF
Pteronotus personatus	-59.0167	4.75	GY	Pakatau Falls, Siparuni River, Iwokrama Reserve	1997	1323935937	GBIF; Lim & Engstrom 2001 Species diversity of bats (Mammalia: Chiroptera) in Iwokrama Forest, Guyana, and the Guianan subregion: implications for conservation
Pteronotus personatus	-56.7667	4.76667	SR	Grassalco, Sipaliwini			Gardner 2007
Pteronotus personatus	-56.99	4.81	SR	Suriname:Sipaliwini	2006	1000091825	GBIF
Pteronotus personatus	-52.2833	4.9	GF	Rémire			Gardner 2007
Pteronotus personatus	-58.63	5.03	GY	Guyana:Upper Demerara-Berbice, West Pibiri, Mabura	2001	1014994350	GBIF
Pteronotus personatus	-58.0467	5.53333	GY	30 mi E of Ituni By River, 14 mi By Air, Across Ituni River	1973	1211812306	GBIF
Pteronotus personatus	-66.7167	6.46667	VE	Mina de bauxita de la Serran ́ıa de los Pijiguaos,			Gardner 2007
Pteronotus personatus	-58.58	6.48	GY	Guyana:Essequibo Islands-West Demerara, Shanklands	2002	1014994242	GBIF
Pteronotus personatus	-62.37	7.18	VE	Los Patos, 28 Km SE El Manteco	1966	1322821167	GBIF; Pavan 2014 Sistemática e história evolutiva do gênero de morcegos neotropical Pteronotus (Chiroptera: Mormoopidae)
Pteronotus personatus	-67.1167	7.33333	VE	Caño Arauquita, Apure			Gardner 2007
Pteronotus personatus	-76.7317	8.09806	CO	Turbo	1967	1211816514	GBIF; Gardner 2007
Pteronotus personatus	-75.5883	8.41472	CO	Planeta Rica	1967	1211816651	GBIF
Pteronotus personatus	-63.1	8.46667	VE	Mamo, Anzoátegui			Gardner 2007
Pteronotus personatus	-80.37	8.52	PA	Penonome	1962	1320812507	GBIF; Pavan 2014 Sistemática e história evolutiva do gênero de morcegos neotropical Pteronotus (Chiroptera: Mormoopidae)
Pteronotus personatus	-83.5	8.55	CR	Llorena (Piedra El Arco), Osa Peninsula	1978	1319998260	GBIF; Pavan 2014 Sistemática e história evolutiva do gênero de morcegos neotropical Pteronotus (Chiroptera: Mormoopidae)
Pteronotus personatus	-77.47	8.67	PA	Armila (Quebrada Venada), Rio Armila, 1 Mi Above Mouth	1963	1320808562	GBIF; Pavan 2014 Sistemática e história evolutiva do gênero de morcegos neotropical Pteronotus (Chiroptera: Mormoopidae)
Pteronotus personatus	-83.487	8.69865	CR	Rincon	1963	1065408185	GBIF
Pteronotus personatus	-77.53	8.7	PA	Armila, Head Of Rio Pito	1963	1318955600	GBIF
Pteronotus personatus	-79.8323	9.16261	PA	Barro Colorado Nature Monument			Barboza-Marquez et al 2011 Habitat use by aerial insectivorous bat in shoreline areas of Barro Colorado Nature Monument, Panama
Pteronotus personatus	-75.4428	9.45361	CO	Tolu Viejo	1967	1211817692	GBIF
Pteronotus personatus	-75.3503	9.53056	CO	Estación Meteorológica Primates, Colosó, Sucre			Giovanny et al, 2012 NUEVOS DATOS SOBRE LA DISTRIBUCIÓN DE Pteronotus personatus (WAGNER, 1843) (CHIROPTERA: MORMOOPIDAE) EN COLOMBIA
Pteronotus personatus	-75.45	9.61667	CO	Tolu Viejo	1966	1322923177	GBIF; Gardner 2007
Pteronotus personatus	-75.58	10.33	CO	Cartagena, 10 Km S, Fort At Boca Chica	1966	1321986536	GBIF
Pteronotus personatus	-74.1333	10.3333	CO	Cartagena	1969	1702700810	GBIF
Pteronotus personatus	-75.596	10.3589	CO	Bocachica	2001	1020746800	GBIF; Pavan 2014 Sistemática e história evolutiva do gênero de morcegos neotropical Pteronotus (Chiroptera: Mormoopidae)
Pteronotus personatus	-75.5775	10.3817	CO	Iles au large de Cartagena, Isla de la Tierra Bomba, Castillo de San Fernando/Departamento de Bol√≠var	1965	865742616	GBIF
Pteronotus personatus	-75.5144	10.3997	CO	Cartagena	1967	1211818939	GBIF
Pteronotus personatus	-67.77	10.4	VE	Ocumare De La Costa, 3 Km S	1960	1318834024	GBIF; Pavan 2014 Sistemática e história evolutiva do gênero de morcegos neotropical Pteronotus (Chiroptera: Mormoopidae)
Pteronotus personatus	-68.9	10.4167	VE	Aroa, Bolivar Railroad	1910	859519645	GBIF
Pteronotus personatus	-68.8	10.4167	VE	El Silencio, Parque Nacional Yurubí			Delgado-Jaramillo et al 2011 Murciélagos (Chiroptera: Mammalia) del Parque Nacional Yurubí, Venezuela: listado taxonómico y estudio comunitario
Pteronotus personatus	-68.9	10.42	VE	Minas De Aroa, 20 Km NW San Felipe	1967	1320937710	GBIF
Pteronotus personatus	-68.9	10.43	VE	Aroa, Bolivar			Pavan 2014 Sistemática e história evolutiva do gênero de morcegos neotropical Pteronotus (Chiroptera: Mormoopidae)
Pteronotus personatus	-68.6667	10.4333	VE	Mayorica, Parque Nacional Yurubí			Delgado-Jaramillo et al 2011 Murciélagos (Chiroptera: Mammalia) del Parque Nacional Yurubí, Venezuela: listado taxonómico y estudio comunitario
Pteronotus personatus	-68.8647	10.4499	VE	sector Papelón de la Sierra de Aroa, Estado Yaracuy	2007		Oria & Machado 2012 Comunidades de murciélagos en ambientes intervenidos del sector Papelón de la Sierra de Aroa, Estado Yaracuy, Venezuela
Pteronotus personatus	-85.1331	10.4678	CR	Finca La Pacifica	1967	1065348915	GBIF
Pteronotus personatus	-61.1996	10.4679	TT	Tamana Cave, Charuma Ward, Nariva County			GBIF
Pteronotus personatus	-75.48	10.48	CO	Cartagena	1966	1322984453	GBIF; Pavan 2014 Sistemática e história evolutiva do gênero de morcegos neotropical Pteronotus (Chiroptera: Mormoopidae)
Pteronotus personatus	-85.1664	10.4844	CR	FINCA LA PACIFICA,RIO TENORITO	1968	1987264133	GBIF
Pteronotus personatus	-68.38	10.53	VE	Urama, 10 Km NW Urama, El Central	1966	1318259480	GBIF; Pavan 2014 Sistemática e história evolutiva do gênero de morcegos neotropical Pteronotus (Chiroptera: Mormoopidae)
Pteronotus personatus	-63.1167	10.55	VE	Finca Vuelta Larga, Sucre			Gardner 2007
Pteronotus personatus	-85.4333	10.5693	CR	Liberia, 4,4 mi S	1964	1065399669	GBIF; Pavan 2014 Sistemática e história evolutiva do gênero de morcegos neotropical Pteronotus (Chiroptera: Mormoopidae)
Pteronotus personatus	-61.5167	10.65	TT	Port of Spain			GBIF
Pteronotus personatus	-61.3	10.7833	TT	BLANCHISSEUSSE			GBIF; Gardner 2007
Pteronotus personatus	-69.13	11.36	VE	Cueva Cerro Ojo de Agua, Falcón	2011		Rawlins 2011 DINÁMICA DE USO DE CUEVAS POR MURCIÉLAGOS CAVERNÍCOLAS DE ZONAS ÁRIDAS Y SEMIÁRIDAS DEL NORTE DE VENEZUELA E ISLAS VECINAS
Pteronotus personatus	-71.2833	12.1833	CO	Nazaret, La Guajira			Gardner 2007
Saccopteryx leptura	-43.8833	-24.0667	BR	Ilha da Marambaia, RJ	2008		Lourenço et al 2010 Bat diversity of Ilha da Marambaia, Southern Rio de Janeiro State, Brazil (Chiroptera, Mammalia)
Saccopteryx leptura	-45.9	-23.65	BR	Estação Biológica de Boracéia , SP	2011		Garbino 2011 Chiroptera, Emballonuridae, Saccopteryx leptura (Schreber, 1774): Range extension and first record for the states of São Paulo and Minas Gerais, southeastern Brazil
Saccopteryx leptura	-44.3594	-23.0433	BO	Ingavi, N Bank Of The Rio Orton	1992	1321444049	GBIF
Saccopteryx leptura	-44.1008	-22.9906	BR	Angra dos Reis	>2000		Esberard 2009 Zoologia 26(1):103-108??
Saccopteryx leptura	-43.2458	-22.9772	BR	campus of the American School of Rio de Janeiro, RJ			Nogueira et al. 2002 Notes on the lesser white-lined bat, Saccopteryx leptura (Schreber) (Chiroptera, Emballonuridae), from southeastern Brazil
Saccopteryx leptura	-43.2333	-22.9	BR	Rio das Pedras	>2000		Esberard 2009 Zoologia 26(1):103-108??
Saccopteryx leptura	-42.626	-22.7086	BR	Rio de Janeiro, RJ	2002		Gardner 2007
Saccopteryx leptura	-43.0333	-22.5833	BR	Campo Escoteiro Geraldo Hugo Nunes (CEGHN), Guapimirim, RJ			Nogueira et al. 2002 Notes on the lesser white-lined bat, Saccopteryx leptura (Schreber) (Chiroptera, Emballonuridae), from southeastern Brazil
Saccopteryx leptura	-40.4167	-20.25	BR	Fazenda Belfa de Igor Oumansky 134Km Nord de Rio de Janeiro, Vale do Rio Bonito pr√®s de Gavioes/Estado do Rio de Janeiro	1985	865744692	GBIF
Saccopteryx leptura	-58.164	-20.078	PY	Estación Biológica los Tres Gigantes, de la Reserva Pantanal Paraguayo			Soza et al, Primer reporte de Saccopteryx leptura Schreber, 1774 (Chiroptera: Emballonuridae) y Mimon crenulatum E, Geoffroy, 1803 (Chiroptera: Phyllostomidae) en Paraguay
Saccopteryx leptura	-42.6333	-19.5667	BR	Cariacica	0		MBML
Saccopteryx leptura	-40.6167	-19.5333	BR	TimOteo	0		Gardner 2007
Saccopteryx leptura	-42.6333	-19.5167	BR	Rio Doce, baixo Piracicaba, MG	2011		Garbino 2011 Chiroptera, Emballonuridae, Saccopteryx leptura (Schreber, 1774): Range extension and first record for the states of São Paulo and Minas Gerais, southeastern Brazil
Saccopteryx leptura	-40.0667	-19.3833	BR	Colatina	1955		Vieira,C,C, 1955, Lista remissiva dos mam; Gardner, 2007
Saccopteryx leptura	-40.03	-19.1866	BR	Linhares	0
Saccopteryx leptura	-45.4333	-19.15	BR	Reserva Florestal CVRD - prox, a um pequeno lago rodeado por mata,	0		splink
Saccopteryx leptura	-40.4	-18.7	BR	dos Santos et al, Mammalia 76(2012)	1942		Vieira,C,C,1942, Ensaio Monogr????‘ˆ£?¬‘ˆ£?È‘ˆº???ˆ?¬?˙‘ˆ£?Æ‘ˆ£?¬‘ˆ£?È‘ˆº???ˆ?¬?˙‘ˆ£?´‘ˆ£?¬‘ˆ£?È‘ˆº‘Úÿ?ˆ?¬?˙?ˆ???™?ˆ?¬?˙‘ˆ£?È?ˆ?¬?˙‘ˆ£?Æ?ˆ?¬??‘ˆ£‘ÚÊ‘ˆ£?¬‘ˆ£?È‘ˆº???ˆ?¬?˙‘ˆº?Ω‘ˆ£?¬‘ˆ£?È‘ˆº???ˆ?¬?˙‘ˆ£?Æ‘ˆ£?¬‘ˆ£?È‘ˆº???ˆ?¬?˙‘ˆ£?´‘ˆ£?¬‘ˆ£?È‘ˆº‘Úÿ?ˆ?¬?˙?ˆ???™
Saccopteryx leptura	-39.85	-18.7	BR	Nova VenEcia	0		MBML
Saccopteryx leptura	-39.7323	-18.5814	BR	SAo Mateus	0		MBML
Saccopteryx leptura	-49.25	-16.6667	BR	ConceiCAo da Barra	0
Saccopteryx leptura	-51.85	-15.7167	BR	GoiAnia	1974	1417466238	Piccinini,R,S,1974, Lista provis???ria dos quir???pteros da cole???‘ˆ£?¬‘ˆ£?È‘ˆº???ˆ?¬?˙‘ˆ£?Æ‘ˆ£?¬‘ˆ£?È‘ˆº???ˆ?¬?˙‘ˆ£?´‘ˆ£?¬‘ˆ£?È‘ˆº‘Úÿ?ˆ?¬?˙?ˆ???™?ˆ?¬?˙‘ˆ£?È?ˆ?¬?˙‘ˆ£?Æ?ˆ?¬??‘ˆ£‘ÚÊ‘ˆ£?¬‘ˆ£?È‘ˆº???ˆ?¬?˙‘ˆº?Ω‘ˆ£?¬‘ˆ£?È‘ˆº???ˆ?¬?˙‘ˆ£?Æ‘ˆ£?¬‘ˆ£?È‘ˆº???ˆ?¬?˙
Saccopteryx leptura	-39.4958	-15.4192	BR	Araguaiana	1958	1417466235	GBIF; Gardner 2007
Saccopteryx leptura	-51.77	-12.85	BR	Camacan	2008	1323973773	GBIF
Saccopteryx leptura	-71.25	-12.6833	PA	Canal Zone, Fort Randolph	1924	476832147	GBIF
Saccopteryx leptura	-71.269	-12.6683	PE	AGUAS CALIENTES, RIO ALTO MADRE DE DIOS, 1KM BELOW SHINTUYA	1984	1987298085	GBIF
Saccopteryx leptura	-69.0729	-12.6	PE	Quebrada Aguas Calientes, left bank, Rio Alto Madre de Dios, 2,75 km E Shintuya	1999	665878047	GBIF
Saccopteryx leptura	-64.2036	-12.4702	BO	Flor de Oro	1998		Gardner 2007
Saccopteryx leptura	-65.1833	-12.4333	BO	opposite Costa Marquez, Brazil, Itenez River	1964	859282442	GBIF; Gardner 2007
Saccopteryx leptura	-72.7667	-11.8667	PE	Albergue Lodge Cuzco Amazonico, ca, 12 km E (by air) Puerto Maldonado, Rio Madre de Dios	1983	1145738686	GBIF
Saccopteryx leptura	-71.3167	-11.85	PE	Cashiriari-2	2001		Gardner 2007
Saccopteryx leptura	-75.3167	-11.25	PE	Cocha Cashu	1991		Gardner 2007
Saccopteryx leptura	-37.1846	-11.1028	BR	RPPN Caju, Itaporanga D’Ajuda, SE			Rocha et al. 2017 Rapid surveys as a key tool for the inventory of the bat fauna of Brazil: New records for the coastal restinga
Saccopteryx leptura	-66.0667	-11.0167	BO	Mamore River, ca,12 degrees, 26 minutes latitude south	1965	859279534	GBIF; Gardner 2007
Saccopteryx leptura	-75.3	-10.9667	PE	Chanchamayo, near Tarma	1893		Gardner 2007
Saccopteryx leptura	-66.8333	-10.9567	BO	west bank of Beni River, opposite Hamburgo	1986	859410362	GBIF; Gardner 2007
Saccopteryx leptura	-37.4167	-10.6667	BR	PN Serra da Itabaiana, SE	2005		Leal et al. 2013 Updated compilation of bat species (Chiroptera) for the Brazilian state of Sergipe, including new records
Saccopteryx leptura	-75.4	-10.5667	PE	Perene, Junin		1919799644	GBIF; Gardner 2007
Saccopteryx leptura	-74.8833	-10.5	PE	Oxapampa, San Juan	1964	1320198726	GBIF; Gardner 2007
Saccopteryx leptura	-62.4664	-10.4392	BR	Serra Do Roncador, 264 Km N (By Road) Xavantina	1968	1322267480	GBIF; Gardner 2007
Saccopteryx leptura	-71.217	-10.133	PE	San Juan	1964	1322912037	GBIF; Gardner 2007
Saccopteryx leptura	-61.9148	-9.74158	BR		1975	1316230337	GBIF
Saccopteryx leptura	-58.5744	-8.92648	BR	PARNA Juruena			Dalponte et al 2016 Bat survey of the lower Juruena River and five new records for the state of Mato Grosso, Brazil
Saccopteryx leptura	-63.9	-8.76667	BR	Cachoeira Nazaré, Rio Ji-Paraná, 100m,	1986	1417492852	GBIF
Saccopteryx leptura	-35.5306	-8.7075	BR	Água Preta, PE			Guerra 2007 CHIROPTERA DE PERNAMBUCO: DISTRIBUIÇÃO E ASPECTOS BIOLÓGICOS
Saccopteryx leptura	-35.1586	-8.66361	BR	Rio Formoso, PE			Guerra 2007 CHIROPTERA DE PERNAMBUCO: DISTRIBUIÇÃO E ASPECTOS BIOLÓGICOS
Saccopteryx leptura	-39.1514	-8.66111	BR	Rio Madeira, Porto Velho	1915	665790665	GBIF
Saccopteryx leptura	-74.6	-8.3	PE	R√≠o Curanja, Balta	1968	45893929	GBIF
Saccopteryx leptura	-35.0922	-8.11861	BR	Moreno, PE			Guerra 2007 CHIROPTERA DE PERNAMBUCO: DISTRIBUIÇÃO E ASPECTOS BIOLÓGICOS
Saccopteryx leptura	-34.8731	-7.94083	BR	Paulista, PE			Guerra 2007 CHIROPTERA DE PERNAMBUCO: DISTRIBUIÇÃO E ASPECTOS BIOLÓGICOS
Saccopteryx leptura	-34.9064	-7.83417	BR	Igarassu, PE			Guerra 2007 CHIROPTERA DE PERNAMBUCO: DISTRIBUIÇÃO E ASPECTOS BIOLÓGICOS
Saccopteryx leptura	-34.9167	-7.81667	BR	EFLEX Saltinho	0		Cole??????o UFPB
Saccopteryx leptura	-51.1833	-7.71667	BR	Refúgio Ecológico Charles Darwin, PE	2000		Gardner 2007
Saccopteryx leptura	-75.05	-7.65	PE	Yarinacocha	1946	665820514	GBIF
Saccopteryx leptura	-39.7167	-7.5	BR	Gradaús, rio Fresco		1417465952	GBIF
Saccopteryx leptura	-73.6	-7.44133	BR	Exu	1989		Willig,M,R, & Mares,M,A, 1989, Mammals from the Caatinga: an updated list and summary of recent research, Revista Brasileira de Biologia, 49(2): 361-367,
Saccopteryx leptura	-38.4667	-7.28333	BR	PARNA Serra do Divisor	1999		Nogueira et al, 1999 Mammalia
Saccopteryx leptura	-39.4	-7.23333	BR	Sitio Luanda, Itaitera, Crato	1978	1320533545	GBIF; Gardner 2007
Saccopteryx leptura	-34.8892	-7.13861	BR	Crato	1981		Mares,M,A,, Willig,M,R,, Streilein,K,E, & Lacher,T,E, 1981, The Mammals of northeastern Brazil: a preliminary assessment, Annals of Carnegie Museum, 50(4): 81-137,
Saccopteryx leptura	-35.0844	-6.80494	BR	SEMA 3, REBIO Guaribas, PB	2016		Feijó et al. 2016 MAMÍFEROS DA RESERVA BIOLÓGICA GUARIBAS, PARAÍBA, BRASIL
Saccopteryx leptura	-75.1	-6.73333	PE	Pisqui River, west tributary of Ucayali River	1929	859342826	GBIF; Gardner 2007
Saccopteryx leptura	-69.8667	-6.66667	BR	CAMPUS DA UFPB,JOAO PESSOA	0		Cole??????o UFPB
Saccopteryx leptura	-73.6239	-6.50767	PE	Cabeceras de Qda, Lobo, Zona Reservada Sierra del Divisor	2013		Medina et al, 2015 Biodiversidad de la zona reservada Sierra del Divisor (Perú): una visión desde los mamíferos pequeños Revista peruana de biología 22(2): 199 - 214
Saccopteryx leptura	-47.4833	-5.53333	BR	Rio Jurua, Eirunepe (=Joao Pessoa)	1936	665865674	GBIF
Saccopteryx leptura	-49.1178	-5.36861	BR	Belem, Brasilia Rd; Imparatriz	1960	1065414930	GBIF
Saccopteryx leptura	-78.4333	-5.26667	PE	Sarayacu, Ucayali River	1927	859274699	GBIF; Gardner 2007
Saccopteryx leptura	-73.1667	-5.25	PE	Pomara	1924	859277512	GBIF
Saccopteryx leptura	-73.6501	-4.89927	PE	Nuevo San Juan, Galvez River	1999	859526849	GBIF; Gardner 2007
Saccopteryx leptura	-78.1667	-4.46667	PE	Jernaro Herrera Research Station	2012	1323928525	GBIF
Saccopteryx leptura	-78.1612	-4.45563	PE	Huampami	1982		Gardner 2007
Saccopteryx leptura	-59.7167	-4.36667	BR	Jacund√°	1975	1316230221	GBIF
Saccopteryx leptura	-55.9833	-4.27611	BR	Madeira River, Auara Igarape	1930	859385978	GBIF; Gardner 2007
Saccopteryx leptura	-56.6666	-3.8	BR	Parque Nacional da Amaz√¥nia	1978	1316230948	GBIF
Saccopteryx leptura	-78.6167	-3.73333	CR	Playa del Coco	1962	1065339890	GBIF
Saccopteryx leptura	-38.5343	-3.72171	BR	Parna Amazonia	0
Saccopteryx leptura	-52.37	-3.65	BR	Fortaleza	1998		Machado et all, 1998
Saccopteryx leptura	-64.7833	-3.45	BR	Altamira, 52 Km SSW, E Bank Rio Xingu	1986	1320631432	GBIF
Saccopteryx leptura	-70.1436	-3.43585	BR	Madeira River	1930	859364984	GBIF
Saccopteryx leptura	-54.95	-3.35	BR	Amazon River, Mouth of Tefe Lake, Santo Isadoro	1928	859371420	GBIF; Gardner 2007
Saccopteryx leptura	-58.2494	-3.3002	BR	FLONA Tapajos	>2000		Castro-Arellano et al, 2008, Effects of reduced impact logging on bat biodiversity in terra firme forest of lowland Amazonia 138(1-2) : 269-285
Saccopteryx leptura	-60.1167	-3.15	BR	Rio Amazonas, Lago do Baptista	1936		gbif
Saccopteryx leptura	-60.025	-3.10194	BR	Igarape Cacao Pereira, Negro River	1929	859278765	GBIF
Saccopteryx leptura	-55.2335	-2.8412	BR	Esta√ß√£o Experimental de Silvicultura Tropical INPA, SUFRAMA	1978	1316230892	GBIF
Saccopteryx leptura	-55.1333	-2.83333	BR	Rio Tapajos (west), Iro???????anga	1934		gbif
Saccopteryx leptura	-76.1162	-2.58152	PE	vicinity of Huampami (Aguaruna village), Rio Cenepa	1978	1145726285	GBIF
Saccopteryx leptura	-54.7	-2.56667	BR	Caxiricatuba, Tapajos River	1931	859541084	GBIF
Saccopteryx leptura	-44.2333	-2.53333	BR	Piquiatuba, Tapajos River	1931	859541093	GBIF; Gardner 2007
Saccopteryx leptura	-79.75	-2.5	EC	Los Encuentros, 4 Km ENE	1976	1320486193	GBIF
Saccopteryx leptura	-55	-2.43333	BR	Santarem	1887	1317992752	GBIF; Gardner 2007
Saccopteryx leptura	-54.7	-2.43333	BR	Anil, Marauhao,		1919806536	GBIF; Gardner 2007
Saccopteryx leptura	-59.7167	-2.4	BR	Tapajos River, Igarape Brabo	1931	859434243	GBIF; Gardner 2007
Saccopteryx leptura	-74.0833	-2.36667	PE	TENIENTE LOPEZ	1993	686485098	GBIF
Saccopteryx leptura	-49.5	-2.25	BR	Rio Preto da Eva	>2000		Enrico Bernard 2001
Saccopteryx leptura	-49.4833	-2.25	BR	Cameta,		1919803237	GBIF
Saccopteryx leptura	-56.0921	-1.99449	PE	Curaray River	1925	859546234	GBIF; Gardner 2007
Saccopteryx leptura	-56.9667	-1.98333	BR	Tocantins River, Ilha do Taiuna	1931	859395580	GBIF; Gardner 2007
Saccopteryx leptura	-59.4167	-1.91667	BR	Amazon River, north bank, Piratucu River mouth	1930	859372400	GBIF; Gardner 2007
Saccopteryx leptura	-62.8333	-1.83333	BR	Amazon River, north bank, Jamunda River, Castanhal	1931	859455947	GBIF; Gardner 2007
Saccopteryx leptura	-56.9667	-1.83333	BR	Presidente Figueiredo	0
Saccopteryx leptura	-50.7	-1.8	BR	PARNA Jau	>2000		Barnett et al, 2006, Acta Chiropterologica
Saccopteryx leptura	-77.75	-1.58333	EC	Reserva Ecológica Manglares Churute, Guayas	1999		Gardner 2007
Saccopteryx leptura	-77.95	-1.53333	EC	Canelos	1924	859275917	GBIF; Gardner 2007
Saccopteryx leptura	-48.4833	-1.45	BR	Caxiuana	1996	1417460705	GBIF
Saccopteryx leptura	-46.7667	-1.05	BR	Belem, Guama Ecological Area	1965	1322248674	GBIF; Gardner 2007
Saccopteryx leptura	-50	-1	BR	Braganca	1967	1318129447	GBIF; Gardner 2007
Saccopteryx leptura	-76.35	-0.83	EC	Pindo River	1920	859542574	GBIF
Saccopteryx leptura	-77.4167	-0.633333	EC	Alto Napo, Loreto		1044007980	GBIF; Gardner 2007
Saccopteryx leptura	-77.3333	-0.633333	EC	Ecuador:Napo, Parque Nacional Yasuni, 73 Km S Of Pompeya Sur	1996	1211787318	GBIF
Saccopteryx leptura	-76.1719	-0.618056	EC	Estación de Biodiversidad Tiputini			Arévalo 2014 Evaluación de la Comunidad de Murciélagos (Orden: Chiroptera) en función de sus gremios alimenticios y edades reproductivas en distintos hábitats de la Estación de Biodiversidad Tiputini
Saccopteryx leptura	-51.2833	-0.1	BR	Rio Amazonas, Igarape Piaba	1933	476854883	GBIF; Gardner 2007
Saccopteryx leptura	-51.05	0.033333	BR	MazagAo	1974		Piccinini,R,S,1974, Lista provis???ria dos quir???pteros da cole???‘ˆ£?¬‘ˆ£?È‘ˆº???ˆ?¬?˙‘ˆ£?Æ‘ˆ£?¬‘ˆ£?È‘ˆº???ˆ?¬?˙‘ˆ£?´‘ˆ£?¬‘ˆ£?È‘ˆº‘Úÿ?ˆ?¬?˙?ˆ???™?ˆ?¬?˙‘ˆ£?È?ˆ?¬?˙‘ˆ£?Æ?ˆ?¬??‘ˆ£‘ÚÊ‘ˆ£?¬‘ˆ£?È‘ˆº???ˆ?¬?˙‘ˆº?Ω‘ˆ£?¬‘ˆ£?È‘ˆº???ˆ?¬?˙‘ˆ£?Æ‘ˆ£?¬‘ˆ£?È‘ˆº???ˆ?¬?˙
Saccopteryx leptura	-76.989	0.084	EC	Ávila, Napo	1983		Gardner 2007
Saccopteryx leptura	-68.4667	0.1	BR	Horto Florestal de Macapá, Amapá	1984		Gardner 2007
Saccopteryx leptura	-51.7333	0.216667	BR	Taraqua, Uaupes River	1929	859278164	GBIF; Gardner 2007
Saccopteryx leptura	-75.3333	0.466667	CO	PNN Amacayacu	1998	1656007127	GBIF
Saccopteryx leptura	-76.75	0.516667	CO	Rio Mecaya	1952	665834820	GBIF
Saccopteryx leptura	-66.17	0.83	TT	Charlotteville, 1 Km N, Pirate's Bay	1981	1318666607	GBIF; Gardner 2007
Saccopteryx leptura	-78.6803	1	EC	SANTA CECILIA	1971	686466875	GBIF
Saccopteryx leptura	-78.8333	1.28333	EC	Cachavi	1958	1065356111	GBIF
Saccopteryx leptura	-58.77	1.37	GF	Awala-Yalimapo/D√©partement de la Guyane		1142105065	GBIF
Saccopteryx leptura	-75.55	1.4	CO	Rio Guamues	1971	665903903	GBIF
Saccopteryx leptura	-75.6666	1.50442	CO	Montanita	1951	665834615	GBIF
Saccopteryx leptura	-65.28	2.25	VE	Cerro Neblina Base Camp, Rio Mawarinuma	1984	1322361137	GBIF
Saccopteryx leptura	-59.7167	2.35	GY	Chodikar River, 55 km SW of Gunn's Strip	1996	1323931044	GBIF
Saccopteryx leptura	-56.6801	2.38294	SR	Iconja Landing, Sipaliwini River	2009	1323926094	GBIF
Saccopteryx leptura	-65.22	2.5	VE	Rio Mavaca, 108 Km SSE Esmeralda	1967	1319990979	GBIF
Saccopteryx leptura	-72.7157	2.50908	CO	Centro de Investigaci√≥n Macagual, Vereda El Venado	2004	1658340469	GBIF
Saccopteryx leptura	-59.4667	2.56667	GY	Tamton, Tamtoon Area, 40 mi SW of Dadanawa, 6 mi W of Ashawib Indian Village	1968	1211791931	GBIF
Saccopteryx leptura	-59.9333	2.58333	GY	Wariwau River, Wari Wau, 35 mi S of Dadanawa, Near Aishalton	1972	1211794267	GBIF
Saccopteryx leptura	-66.32	2.62	VE	Boca Mavaca, 84 Km SSE Esmeralda	1967	1321118106	GBIF
Saccopteryx leptura	-59.1667	2.75	GY	Ruawau River, Raa Wau, 35 mi W of Dadanawa	1969	1211794155	GBIF
Saccopteryx leptura	-59.8666	2.81245	GY	Marurawaunawa Village, Forest Behind Maruranowa Village	1965	1211794881	GBIF
Saccopteryx leptura	-59.1333	2.81666	GY	Kusad Mountain	2013	1323929809	GBIF
Saccopteryx leptura	-58.9377	2.83333	GY	Shea Village, Bona Wau, Near Sheo	1966	1211795904	GBIF
Saccopteryx leptura	-59.2667	2.83333	GY	Werat Mat Wau, 40 mi E of Dadanawa	1963	1211796691	GBIF
Saccopteryx leptura	-59.5167	2.9061	GY	Dadanawa, 15 Mi E, Corviwariwau Creek	1964	1319002214	GBIF
Saccopteryx leptura	-59.0833	2.91667	GY	Cotanrib Island, 5 mi Above Dadanawa, Left Bank of Rupununi River	1971	1211795070	GBIF
Saccopteryx leptura	-59.4833	2.93333	GY	Sheebee Wau, Near Kuitaro	1965	1211799795	GBIF
Saccopteryx leptura	-78.1734	2.96672	CO	Vereda El Retiro, Tranquilandia, alrededor de piscina natural		1806454141	GBIF
Saccopteryx leptura	-78.1836	2.98723	CO	PNN Gorgona, Prisi√≥n	2001	919141181	GBIF
Saccopteryx leptura	-75.37	3.06	CO	Isla Gorgona	1986		Gardner 2007
Saccopteryx leptura	-58.95	3.08333	GY	Kwasiwau River, Quash Wau	1966	1211800222	GBIF
Saccopteryx leptura	-56.45	3.11667	SR	Werehpai Cave	2009	1323925485	GBIF
Saccopteryx leptura	-73.8833	3.28333	CO	"Finca La Tribuna, Reserva HOCOL, vereda Tamarindo"	2005	1098654128	GBIF
Saccopteryx leptura	-58.75	3.3	GY	Shewira Tau, Shewear Tau, Kuitaro Trail	1965	1211802060	GBIF
Saccopteryx leptura	-76.5314	3.37333	CO	San Juan de Arama, Los Micos	1957	665904834	GBIF
Saccopteryx leptura	-73.9377	3.37618	CO	Universidad del Valle, sede Mel√©ndez, Microestaci√≥n	2012	919142680	GBIF
Saccopteryx leptura	-59.4379	3.38333	GY	Kuitaro River	1964	1317223340	GBIF
Saccopteryx leptura	-61.5833	3.5	BR	Cach, Itaboca	1969	1417466790	GBIF; Gardner 2007
Saccopteryx leptura	-65.8	3.53	VE	Capibara, 106 Km SW Esmeralda, Brazo Casiquiare	1967	1317317234	GBIF
Saccopteryx leptura	-77.0833	3.63333	CO	Parte norte de la Serrania La Macarena, ca√±o Guamalito,	1992	1806451098	GBIF
Saccopteryx leptura	-65.77	3.65	VE	Acanana, 48 Km NW Esmeralda, Rio Cunucunuma	1967	1319395319	GBIF
Saccopteryx leptura	-59.3	3.75	GY	Nappi Creek, Foot of Kanuku Mountain, 25 mi E of Lethem, Rupununi	1961	1211803049	GBIF
Saccopteryx leptura	-56.5	3.75	SR	Kayser Gebergte Airstrip, E of Zuid R	1960	665894904	GBIF
Saccopteryx leptura	-70.1799	4.00019	CO	Rio Raposo	1962	1320435851	GBIF; Gardner 2007
Saccopteryx leptura	-73.5528	4.07722	CO	LETICIA	1969	911640041	GBIF
Saccopteryx leptura	-52.6777	4.09494	EC	Estación Experimental La Chiquita, Esmeraldas	1999		Gardner 2007
Saccopteryx leptura	-74.8833	4.15	CO	Vereda Barcelona, Unillanos	2016	1671186918	GBIF
Saccopteryx leptura	-73.6417	4.15365	CO	Tolima, Espinal	1947		Gardner 2007
Saccopteryx leptura	-74.6327	4.17934	CO	Finca Buque, Villavicencio	1974	1318025184	GBIF; Gardner 2007
Saccopteryx leptura	-58.1762	4.18726	GY	Karanambo	1990	1211804363	GBIF
Saccopteryx leptura	-74.6456	4.20722	CO	San Tom√°s finca (450 m)	2004	1098653992	GBIF
Saccopteryx leptura	-74.6206	4.2242	CO	Melgar	1974	1211806689	GBIF
Saccopteryx leptura	-58.9093	4.24963	GY	Berbice River Camp	2014	1837223936	GBIF
Saccopteryx leptura	-75.3619	4.28464	CO	Orillas del rio Sumapaz,	1972	1314946120	GBIF
Saccopteryx leptura	-73.5894	4.29175	CO	Tolima, Gualanday	1970	1608127642	GBIF
Saccopteryx leptura	-58.82	4.33	GY	Iwokrama Forest, Canopy Walkway	2008	1323925697	GBIF
Saccopteryx leptura	-57.04	4.48	SR	Wilhelmina Mts, West R	1962	665893320	GBIF
Saccopteryx leptura	-71.8115	4.52526	CO	Meta: Restrepo, vereda Caney Alto,	1988	1806449137	GBIF
Saccopteryx leptura	-52.4495	4.56651	GF	Nouragues/D√©partement de la Guyane		1142105058	GBIF
Saccopteryx leptura	-52.4529	4.57338	GF	Cacao, Va-Joua: exploitation agricole/D√©partement de la Guyane	1983	1142105032	GBIF; Gardner 2007
Saccopteryx leptura	-74.8494	4.58444	CO	Vereda San Miguel, Finca Mitimi	2016	1671186959	GBIF
Saccopteryx leptura	-57.18	4.66	SR	Bakhuis, Transect 9	2005	1323934490	GBIF
Saccopteryx leptura	-58.68	4.67	GY	Cow Fly Camp, 40 km SW of Kurupukari, Iwokrama Reserve	1997	1323933357	GBIF; Gardner 2007
Saccopteryx leptura	-57.17	4.71	SR	Suriname:Sipaliwini	2006	1000091972	GBIF
Saccopteryx leptura	-58.72	4.73	GY	Iwokrama Field Station, Iwokrama Forest	1999	1323935161	GBIF
Saccopteryx leptura	-59.02	4.75	GY	Iwokrama Reserve, Pakatau Mountain, Siparuni River, 42 km WNW of Kurupukari	1997	1323935896	GBIF
Saccopteryx leptura	-59.0167	4.75	GY	Turtle Mountain, 10 km NW of Kurupukari, Iwokrama Reserve	1997	1323935548	GBIF
Saccopteryx leptura	-74.7989	4.84325	CO	Vereda Manga de Los Rodr√≠guez, Humedal Laguna Toqui Toqui	2007	1571716886	GBIF
Saccopteryx leptura	-56.78	4.85	SR	Suriname:Sipaliwini	2006	1000091869	GBIF
Saccopteryx leptura	-74.8167	4.85056	CO	Vereda Chorrillo	2014	1571717754	GBIF
Saccopteryx leptura	-74.8081	4.85056	CO	Vereda Chorrillo	2014	1571717802	GBIF
Saccopteryx leptura	-74.8167	4.85161	CO	Vereda Chorrillo	2014	1571717797	GBIF
Saccopteryx leptura	-74.9205	4.86184	CO	Vereda Chorrillo	2014	1571717736	GBIF
Saccopteryx leptura	-58.8255	4.89192	GY	Pakatau Falls, Siparuni River, Iwokrama Reserve	1997	1323936069	GBIF
Saccopteryx leptura	-55.1667	4.91667	SR	Suriname:Sipaliwini	2006	1000091902	GBIF
Saccopteryx leptura	-55.17	4.92	SR	Brownsberg Nature Park, Irene Falls	2002	1211809855	GBIF
Saccopteryx leptura	-55.17	4.93	SR	Suriname:Brokopondo, Brownsberg Nature Park, Irene Falls	2002	1014907363	GBIF
Saccopteryx leptura	-55.1667	4.93333	SR	Suriname:Brokopondo, Brownsberg Nature Park, Km 3,6 Wittie Kreek Trail	2002	1014907387	GBIF
Saccopteryx leptura	-52.3333	4.93333	GF	Cacao, Va-Joua: cabanon/D√©partement de la Guyane		1142105018	GBIF
Saccopteryx leptura	-55.1833	4.94693	SR	Brownsberg Nature Park, km 2,4 Wittie Kreek Trail	2002	1211809946	GBIF
Saccopteryx leptura	-74.9086	5.00329	CO	Quebrada El Sitio,,	2001	1314946110	GBIF
Saccopteryx leptura	-74.911	5.00958	CO	Granja de la Universidad del Tolima	2014	1571717663	GBIF
Saccopteryx leptura	-54.8235	5.09464	SR	Brownsberg Nature Park	2016	1837224785	GBIF
Saccopteryx leptura	-56.0833	5.1	SR	Sabajo, near Transect F2	2017	1837224591	GBIF
Saccopteryx leptura	-54.5166	5.10357	SR	Coppename R, above Kaaimonston	1938	665816074	GBIF
Saccopteryx leptura	-54.5729	5.10522	SR	Merian Site 3	2011	1323930291	GBIF
Saccopteryx leptura	-54.5536	5.12558	SR	Merian Site 2	2011	1323930232	GBIF
Saccopteryx leptura	-56.4833	5.15	SR	Merian Site 1	2011	1323930175	GBIF
Saccopteryx leptura	-52.65	5.15	GF	Cayenne	1990	1417516527	GBIF; Gardner 2007
Saccopteryx leptura	-72.4915	5.23017	CO	Granja de la Universidad del Tolima	2014	1571717848	GBIF
Saccopteryx leptura	-57.3	5.25	GY	no specific locality		1061283817	GBIF
Saccopteryx leptura	-58.0833	5.2667	GY	Taurakuli River, Tauraculli, 65 mi Up Abary River	1961	1211813048	GBIF
Saccopteryx leptura	-52.9625	5.28885	GF	Kourou, Campus Kourou	2001	1417516410	GBIF; Gardner 2007
Saccopteryx leptura	-66.22	5.3	VE	Belen, 56 Km NNW Esmeralda, Rio Cunucunuma	1967	1322602870	GBIF
Saccopteryx leptura	-53.0667	5.3	GF	Paracou		1044039842	GBIF; Gardner 2007
Saccopteryx leptura	-57.3333	5.33333	GY	Kwakwani, Aroaima Mining Company	1993	1322012235	GBIF
Saccopteryx leptura	-74.7379	5.34302	CO	Vereda Iguamena, Finca El Porvenir	2015	1671186829	GBIF
Saccopteryx leptura	-52.95	5.38333	GF	St Elie	1984	1417516487	GBIF; Gardner 2007
Saccopteryx leptura	-67.65	5.4	VE	San Juan, 163 Km ESE Pto, Ayacucho, Rio Manapiare	1967	1321984660	GBIF
Saccopteryx leptura	-58.25	5.48967	GY	Orealla Creek, Corentyne River	1992	1211811082	GBIF
Saccopteryx leptura	-58.25	5.53333	GY	2,5 mi E of Ituni	1972	1211811975	GBIF
Saccopteryx leptura	-58.2137	5.53333	GY	Arampa, 3 mi S of Ituni	1970	1211811738	GBIF
Saccopteryx leptura	-68.4684	5.55151	CO	Hacienda La Espa√±ola, Corregimiento Guarinocito	2012	1609371452	GBIF
Saccopteryx leptura	-58.1781	5.60536	GY	Ituni	1970	1211812084	GBIF
Saccopteryx leptura	-70.7071	5.62459	CO		2017	1883586537	GBIF
Saccopteryx leptura	-76.57	5.66778	CO	San Esteban, Finca El Rub√≠, ca√±o la Hermosa, 100 m al occidente del puente sobre la Hermosa,	2015	1676079997	GBIF
Saccopteryx leptura	-74.7807	5.66981	CO	Pacurita (Cab√≠)	2008	1977888479	GBIF
Saccopteryx leptura	-74.8761	5.6767	CO	Vereda Quiebra de Roque	2004	1609371236	GBIF
Saccopteryx leptura	-77.254	5.69036	CO	Vereda Risaralda	2001	1609370971	GBIF
Saccopteryx leptura	-53.9349	5.74492	GF	Sinnamary	1983	1417516479	GBIF; Gardner 2007
Saccopteryx leptura	-55.1667	5.83333	SR	Stondansi Falls, Sipaliwini	1978		Gardner 2007
Saccopteryx leptura	-62.5333	5.91667	VE	Pto, Ayacucho, 32 Km S Pto, Ayacucho, Raya	1967	1317884721	GBIF
Saccopteryx leptura	-67.4269	5.9921	CO		2011	1656649960	GBIF
Saccopteryx leptura	-70.2336	5.99906	CO	isla fluvial Santa Helena	2015	1661822368	GBIF
Saccopteryx leptura	-74.8325	6.00236	CO	Varsovia, Finca Hato Viejo, estero	2015	1676079979	GBIF
Saccopteryx leptura	-58.3	6.08731	GY	7 mi NE of Ituni	1971	1211812442	GBIF
Saccopteryx leptura	-69.7152	6.23335	CO	Corregimiento El Prodigio, vereda Las Confusas, finca Corinto,	1994	1806452359	GBIF
Saccopteryx leptura	-69.7249	6.23473	CO	Ca√±o Juriepe, Finca La Aurora, Bosques de Juriepe	2014	1707666987	GBIF
Saccopteryx leptura	-69.7147	6.2545	CO	Ca√±o Juriepe, planch√≥n	2014	1707691671	GBIF
Saccopteryx leptura	-61.32	6.28	VE	Cerro Auyan-tepui	1938	859451084	GBIF; Gardner 2007
Saccopteryx leptura	-60.2667	6.31667	GY	5-7 mi N of Linden, Wismar-makouria Trail	1974	1211813630	GBIF
Saccopteryx leptura	-58.6167	6.4	GY	Illiwa River, 3 Days Below Kuitaro River Mouth, Illia Wau River	1967	1211794566	GBIF
Saccopteryx leptura	-58.58	6.48	GY	4 miles along the Potaro road from Bartica, Bartica Groove	1965		Gardner 2007
Saccopteryx leptura	-58.22	6.5	GY	Shanklands	2002	1323938122	GBIF
Saccopteryx leptura	-67.22	6.55	VE	El Manaco, 59 Km SE El Dorado, Km 74	1966	1318944210	GBIF
Saccopteryx leptura	-58.1167	6.81666	GY	Ceiba Biological Station	2000	1323938163	GBIF; Gardner 2007
Saccopteryx leptura	-73.1076	7.1232	CO	Monte de La Flojera, finca La Aurora	2014	1707691775	GBIF
Saccopteryx leptura	-75.0667	7.26667	CO	Parque Leones	2007	1020746876	GBIF
Saccopteryx leptura	-71.95	7.32	VE	Hato Cariben, 32 Km NE Pto, Paez, La Villa	1965	1319325193	GBIF
Saccopteryx leptura	-65.78	7.5	VE	Nulita, 29 Km SSW Santo Domingo, Selvas De San Camilo	1968	1322524174	GBIF
Saccopteryx leptura	-68.9	7.71667	VE	Hato La Florida, 45 Km ESE Caicara	1967	1318599107	GBIF
Saccopteryx leptura	-77.717	7.817	NI	COSIGUINA, 1 KM N OF; EL PARAISO	1968	686443233	GBIF
Saccopteryx leptura	-72.5167	7.9	CO	Zaragoza, 23 Km S, 22 Km W, At Providencia	1971	1317789479	GBIF
Saccopteryx leptura	-72.17	8.17	VE	HATO EL FRIO, MANTECAL	1979	214468382	GBIF; Gardner 2007
Saccopteryx leptura	-75.5488	8.18008	CO	Cucuta	1944	665826241	GBIF
Saccopteryx leptura	-75.5288	8.18367	CO	"Hacienda Betanc√≠-Guacamayas, Vereda Mejor Esquina"	2010	1098654861	GBIF
Saccopteryx leptura	-72.5	8.2	CO	"Corregimiento Nueva Estaci√≥n Vereda Mejor esquina, Finca Guacamayas"	2011	1639431653	GBIF
Saccopteryx leptura	-77.7185	8.254	PA	Cana	1983	45895952	GBIF
Saccopteryx leptura	-67.4333	8.52647	VE	Las Mesas, 17 Km NE San Juan De Colon	1968	1317858112	GBIF
Saccopteryx leptura	-75.3511	8.54564	CO	Rio Zulia	1947		Gardner 2007
Saccopteryx leptura	-83.4997	8.55121	CO	Santa Marta Mountains	1898	476832146	GBIF; Gardner 2007
Saccopteryx leptura	-82.9707	8.64249	CR	Osa Penin; Trop, Sci, Center	1967	1065426365	GBIF
Saccopteryx leptura	-83.4962	8.68721	CR	Villa Neily, 2,7 mi N	1963	1065413512	GBIF
Saccopteryx leptura	-83.487	8.69865	CR	2 KM SW RINCON DE OSA	1968	1145302996	GBIF
Saccopteryx leptura	-76.319	8.74244	CO	"Corregimiento Primavera Vereda Las Guamas, Finca El Refugio"	2009	1098654786	GBIF
Saccopteryx leptura	-70.5	8.83	VE	45 KM S CALABOZO HATO MASAGUARAL	1978	911679201	GBIF
Saccopteryx leptura	-79.7	9.1	PA	Comarca Ember√°-Wounaan, Darien Gap, 10km north and 2km west of Rio Chucunaque	2012	1145303476	GBIF
Saccopteryx leptura	-74.2932	9.14586	CO	"Corregimiento Tierradentro Vereda Cordobita Central, Finca Chimborazo"	2011	1639431610	GBIF
Saccopteryx leptura	-80	9.15	PA	Panama:Canal Zone, Gamboa	1995	1014902672	GBIF
Saccopteryx leptura	-79.8487	9.15703	PA	BARRO COLORADO IS,	1927	1987333501	GBIF
Saccopteryx leptura	-72.63	9.2	VE	Altamira, 2 Km SW Altamira	1968	1319156430	GBIF
Saccopteryx leptura	-79.9167	9.33333	PA	BARRO COLORADO ISLAND	1963	686422877	GBIF
Saccopteryx leptura	-79.5503	9.35528	PA	Culebra (now Gaillard Cut), area of the Panama Canal,	1913	476849638	GBIF
Saccopteryx leptura	-79.8833	9.38333	PA	Canal Zone (now Panama), Rio Pequeni, Salamanca Hydrographic Station	1936	476873182	GBIF
Saccopteryx leptura	-84.5	9.53305	CR	Osa Peninsula; Rincon de Osa, Airport	1967	1065380916	GBIF
Saccopteryx leptura	-75.6836	9.70593	CO	Reserva El Garcero	1993	1656007235	GBIF
Saccopteryx leptura	-61.8167	9.78333	VE	El Rosario, 48 Km WNW Encontrados	1968	1317331769	GBIF
Saccopteryx leptura	-66.3833	10.0023	VE	Isla Cocuina	2004		Gardner 2007
Saccopteryx leptura	-61.0333	10.1333	SV	Rio San Miguel	1926	1145699159	GBIF
Saccopteryx leptura	-61.05	10.18	TT	Guayaguayare	1959	1318189566	GBIF; Gardner 2007
Saccopteryx leptura	-61.6833	10.1833	TT	Victoria-Mayaro Reserve, Trinidad, W,I,	2002	1835169530	GBIF
Saccopteryx leptura	-61.05	10.2	TT	Point Fortin	1959	1321398913	GBIF; Gardner 2007
Saccopteryx leptura	-61.002	10.23	TT	(Trinidad) Guayaguayare	1967	1262408154	GBIF
Saccopteryx leptura	-61.3833	10.2333	TT	Mayaro, Trinidad, W,I,	1959	1848239684	GBIF
Saccopteryx leptura	-66.4167	10.25	VE	15 KM N ALTAGRACIA DE ORITUCO	1978	911664520	GBIF
Saccopteryx leptura	-61.3833	10.2667	TT	Caura	1894	859552544	GBIF
Saccopteryx leptura	-67.5426	10.2743	VE	GUATOPO NATIONAL PARK, SANTA CRUCITA CAMPGROUND	1978	911664467	GBIF
Saccopteryx leptura	-85.0437	10.2989	CR	Batalla's Finca; Jaco, 15 km SE; Esterillos Oeste	1964	1065374570	GBIF
Saccopteryx leptura	-85.2323	10.3014	CR	10 MI SSE CANAS, CA-1 FINCA SANTANA	1977	911665594	GBIF
Saccopteryx leptura	-65.97	10.32	VE	Maracay	1945	859366692	GBIF; Gardner 2007
Saccopteryx leptura	-85.1	10.352	CR	5 KM SW FINCA TABOGA	1971	911644423	GBIF
Saccopteryx leptura	-67.7389	10.3844	VE	1 km E Rio Chico	1966	1320717118	GBIF
Saccopteryx leptura	-61.3667	10.4	TT	Princestown	1893	859555394	GBIF; Gardner 2007
Saccopteryx leptura	-85.1896	10.4064	CR	9KM S CANAS,35M	1968	1987283037	GBIF
Saccopteryx leptura	-68.9	10.42	VE	near 'La Trilia' on the road from Maracay to Ocumane de la Costa	1990	1919691665	GBIF
Saccopteryx leptura	-63.95	10.45	VE	Minas De Aroa, 20 Km NW San Felipe	1967	1321371716	GBIF
Saccopteryx leptura	-61.3333	10.45	TT			665816071	GBIF
Saccopteryx leptura	-61.1167	10.4667	TT	Caparo	1894	859404510	GBIF; Gardner 2007
Saccopteryx leptura	-84.0167	10.4667	CR	Finca Jimenez, 1 mi SE	1967	1065389256	GBIF
Saccopteryx leptura	-85.7167	10.55	CR	Arenal; Mojal de Santa Cruz	1963	1065423788	GBIF
Saccopteryx leptura	-84.9	10.55	CR	RIO SARAPINQUI,PUERTO VIEJO,300FT	1962	1987322152	GBIF
Saccopteryx leptura	-63.1647	10.5602	VE	Cumana, 21 Km E	1966	1317718066	GBIF
Saccopteryx leptura	-61.2667	10.5667	TT	Mt Harris	1947	665826004	GBIF
Saccopteryx leptura	-68.25	10.58	VE	EL PILAR, 1,5 KM NW OF	1966	686446543	GBIF
Saccopteryx leptura	-71.5	10.6	VE	Boca De Yaracuy, 28 Km WNW Pto, Cabello	1965	1320903474	GBIF; Gardner 2007
Saccopteryx leptura	-66.8546	10.6029	VE	R Anaure (=Aurare)	1911	665787715	GBIF
Saccopteryx leptura	-61.1587	10.6032	TT	San Rafael	1947	665825932	GBIF
Saccopteryx leptura	-72.9833	10.6167	CO	Reserva Natural Sanguar√©	2010	1656007106	GBIF
Saccopteryx leptura	-61.4167	10.6167	TT	0,25 mi N Jct Turure Rd and Eastern Main Rd on Turure Rd	1969	202100031	GBIF
Saccopteryx leptura	-63.02	10.62	VE	San Julian	1900	1320544878	GBIF; Gardner 2007
Saccopteryx leptura	-61.2833	10.6333	TT	Maracas Valley	1954	665844746	GBIF
Saccopteryx leptura	-61.517	10.65	TT	Arima; Arima Valley	1955	1211819167	GBIF
Saccopteryx leptura	-61.4	10.6833	TT	Port of Spain		1322504194	GBIF; Gardner 2007
Saccopteryx leptura	-61.2833	10.6836	TT	Maracas; Maracas Valley, Water Falls Road, J Kenny's House	1961	1211819319	GBIF
Saccopteryx leptura	-61.35	10.7	TT	Simla, Arima Valley, Trinidad	1963	1145740277	GBIF
Saccopteryx leptura	-61.2667	10.7	TT	CAURA VALLEY	1967	911636773	GBIF
Saccopteryx leptura	-61.25	10.7167	TT	Heights of Guanapo, Trinidad	1963	1145740250	GBIF
Saccopteryx leptura	-61.3833	10.7833	TT	BLANCHISSEUSSE	1967	911636293	GBIF
Saccopteryx leptura	-61.3	10.7833	TT	Mount Aripo, Lalaja Trace, Paria Road	1961	1211819321	GBIF
Saccopteryx leptura	-63.8667	10.9833	VE	Manacal, 26 Km ESE Carupano	1967	1317338454	GBIF
Saccopteryx leptura	-74.0678	10.9881	CO	Villanueva	1943	1320063358	GBIF
Saccopteryx leptura	-72.719	11.0297	CO	Vereda El Congo	2015	1427573325	GBIF
Saccopteryx leptura	-60.6167	11.2167	TT	LAS CUEVAS	1969	911665308	GBIF
Saccopteryx leptura	-74.1167	11.2333	CO	Barracas, Paladines	2010	1020747121	GBIF
Saccopteryx leptura	-74.199	11.2408	CO	Bonda	1959	1065386169	GBIF; Gardner 2007
Saccopteryx leptura	-85.7964	11.2622	MX	SAN ISIDRO LA GRINGA, DIRECCION: SUROESTE, DISTANCIA: 2,5	1995	1893565349	GBIF
Saccopteryx leptura	-60.55	11.32	TT	Richmond, Tobago,		1919798869	GBIF; Gardner 2007
Saccopteryx leptura	-86.1297	12.147	NI	6,9 MI E SAN JUAN DEL SUR	1971	911644448	GBIF
Saccopteryx leptura	-86.1664	12.1561	NI	SABANA GRANDE, 3 KM N, 4 KM E OF	1964	686425146	GBIF
Saccopteryx leptura	-87.5678	12.9811	NI	SABANA GRANDE, 4 KM N OF	1964	686425142	GBIF
Saccopteryx leptura	-87.5676	12.992	NI	VOLCAN COSIGUINA	1991	911694585	GBIF
Saccopteryx leptura	-87.1275	13.1568	GY	Turkeyen, East Coast Demerara, 6 mi From Georgetown, 0,25 mi S of University of Guyana	1972	1211815004	GBIF
Saccopteryx leptura	-88.3667	13.2333	SR	Paramaribo, brush land	1961	665897467	GBIF
Saccopteryx leptura	-87.3322	13.271	HN	11,1 MI S CHOLUTECA	1972	911678974	GBIF
Saccopteryx leptura	-87.4351	13.3003	HN	0,2 MI S LOS MANGLES	1991	911691956	GBIF
Saccopteryx leptura	-87.4983	13.3025	HN	8 MI S, 1 MI E SAN LORENZO	1991	911692107	GBIF
Saccopteryx leptura	-87.5402	13.3989	HN	8,5 MI SSW SAN LORENZO	1991	911691899	GBIF
Saccopteryx leptura	-64.6833	15.8333	VE	El Valle, Isla de Margarita, Nueva Esparta	1965		Gardner 2007
Saccopteryx leptura	-86.4788	15.9699	HN	10 MI SSW NACAOME	1975	911659711	GBIF
Saccopteryx leptura	-93.6572	16.0833	HN	Cayo Cochinos, big island	1995	1321486271	GBIF
Saccopteryx leptura	-94.1197	17.0948	MX	Tonal√°, 14 Km al SE	1966	1423214591	GBIF
