# Supplementary material for: Bioacoustics for in situ validation of species distribution modelling: An example with bats in Brazil
Source: PLoS One. 2021 Oct 20;16(10):e0248797. doi: 10.1371/journal.pone.0248797 (PMC8528307; doi:10.1371/journal.pone.0248797)
Supplement: S2 Table — (XLSX) [file pone.0248797.s002.xlsx]

## Sheet: Sheet1
Species	Prediction variables used
Noctilio leporinus	bio2, bio4, bio6, bio10, bio12, bio15, bio18, elev, and GC.
Promops centralis	bio2, bio11, bio17, bio18, bio19, elev, and GC
Promops nasutus	bio2, bio4, bio11, bio17, elev, and GC
Pteronotus gymnonotus	bio7, bio8, bio9, bio13, bio15, bio17, bio18, bio19, and GC
Pteronotus personatus	bio7, bio8, bio9, bio13, bio15, bio17, bio18, bio19, and GC
Saccopteryx leptura	bio5, bio7, bio11, bio12, bio15, bio18, elev, and GC
(Legend: bio2 = mean diurnal range; bio4 = temperature seasonality; bio5 = maximum temperature of the warmest month; bio6 = minimum temperature of the coldest month; bio7 = annual temperature range; bio8 = mean temperature of the wettest quarter; bio9 = mean temperature of the driest quarter; bio10 = mean temperature of the warmest quarter; bio11 = mean temperature of the coldest quarter; bio12 =…
