# Supplementary material for: Bioacoustics for in situ validation of species distribution modelling: An example with bats in Brazil
Source: PLoS One. 2021 Oct 20;16(10):e0248797. doi: 10.1371/journal.pone.0248797 (PMC8528307; doi:10.1371/journal.pone.0248797)
Supplement: S3 Table — (XLSX) [file pone.0248797.s003.xlsx]

## Sheet: Pontos_validacao_final_20200405
Point code	Longitude	Latitude	Biome	TNC Terrestrial Ecoregions (2009) classification	Globcover 2009 land cover classification	Noctilio leporinus	Promops centralis	Promops nasutus	Pteronotus gymnonotus	Pteronotus personatus	Saccopteryx leptura
AL05	-37.7689	-9.632	Caatinga	Caatinga	Rainfed croplands	1	0	0	0	1	0
AL06	-37.8628	-9.51467	Caatinga	Caatinga	Mosaic Forest/Shrubland (50-70%) / Grassland (20-50%)	1	1	1	1	1	0
AL09	-36.6641	-9.76412	Caatinga	Caatinga	Rainfed croplands	0	1	1	0	0	0
AL10	-37.7719	-9.61619	Caatinga	Caatinga	Rainfed croplands	1	0	0	1	1	0
AL12	-38	-9.51136	Caatinga	Caatinga	Closed to open (>15%) shrubland (<5m)	0	0	0	0	0	0
AL13	-35.2884	-9.14915	Atlantic Forest	Pernambuco Coastal Forests	Mosaic Vegetation (grassland, shrubland, forest) (50-70%) / Cropland (20-50%)	1	1	0	0	0	0
BA01	-38.4668	-9.6645	Caatinga	Caatinga	Mosaic Cropland (50-70%) / Vegetation (grassland, shrubland, forest) (20-50%)	0	0	1	1	0	0
BA06	-41.3532	-11.6479	Caatinga	Caatinga	Closed to open (>15%) shrubland (<5m)	0	0	1	0	0	0
BA07	-42.6236	-13.9203	Caatinga	Caatinga	Closed to open (>15%) shrubland (<5m)	0	0	1	0	0	0
BA08	-38.4388	-12.9833	Atlantic Forest	Bahia Coastal Forests	Mosaic Forest/Shrubland (50-70%) / Grassland (20-50%)	0	0	0	0	0	0
BA09	-38.4922	-9.81017	Caatinga	Caatinga	Closed to open (>15%) shrubland (<5m)	0	0	0	0	0	0
BA10	-38.4702	-9.66417	Caatinga	Caatinga	Mosaic Cropland (50-70%) / Vegetation (grassland, shrubland, forest) (20-50%)	0	0	0	1	0	0
BA11	-38.4913	-9.5815	Caatinga	Caatinga	Closed to open (>15%) broadleaved evergreen and/or semi-deciduous forest (>5m)	0	0	0	0	0	0
CE01	-39.4128	-7.33305	Caatinga	Caatinga	Mosaic Cropland (50-70%) / Vegetation (grassland, shrubland, forest) (20-50%)	0	0	0	1	0	1
CE02	-39.4709	-7.26241	Caatinga	Caatinga	Closed to open (>15%) broadleaved evergreen and/or semi-deciduous forest (>5m)	0	0	0	0	0	1
CE03	-40.0992	-6.64324	Caatinga	Caatinga	Closed (>40%) broadleaved deciduous forest (>5m)	0	0	0	1	1	0
CE04	-40.1221	-6.59932	Caatinga	Caatinga	Closed to open (>15%) shrubland (<5m)	0	0	0	1	0	0
CE08	-38.9585	-6.71142	Caatinga	Caatinga	Mosaic Vegetation (grassland, shrubland, forest) (50-70%) / Cropland (20-50%)	1	0	0	1	1	0
CE09	-40.1578	-7.33531	Caatinga	Caatinga	Mosaic Cropland (50-70%) / Vegetation (grassland, shrubland, forest) (20-50%)	0	0	0	1	0	0
CE11	-38.9581	-6.71306	Caatinga	Caatinga	Mosaic Vegetation (grassland, shrubland, forest) (50-70%) / Cropland (20-50%)	1	0	0	1	1	0
PB01	-34.9685	-6.59127	Atlantic Forest	Pernambuco Interior Forests	Mosaic Vegetation (grassland, shrubland, forest) (50-70%) / Cropland (20-50%)	0	0	0	0	0	0
PB04	-34.9865	-6.56114	Atlantic Forest	Pernambuco Interior Forests	Mosaic Vegetation (grassland, shrubland, forest) (50-70%) / Cropland (20-50%)	1	1	1	1	0	1
PB05	-34.9857	-6.54431	Atlantic Forest	Pernambuco Interior Forests	Mosaic Cropland (50-70%) / Vegetation (grassland, shrubland, forest) (20-50%)	0	0	0	1	0	1
PB07	-35.1596	-7.03723	Atlantic Forest	Pernambuco Interior Forests	Mosaic Cropland (50-70%) / Vegetation (grassland, shrubland, forest) (20-50%)	0	0	0	0	0	1
PB08	-34.8436	-7.1383	Atlantic Forest	Pernambuco Interior Forests	Closed to open (>15%) broadleaved evergreen and/or semi-deciduous forest (>5m)	0	0	0	0	0	1
PB09	-34.8607	-7.13649	Atlantic Forest	Pernambuco Interior Forests	Closed to open (>15%) shrubland (<5m)	1	1	0	0	0	1
PB10	-34.8565	-7.06341	Atlantic Forest	Southern Atlantic Mangroves	Water bodies	1	1	0	0	0	1
PB11	-34.8567	-7.06121	Atlantic Forest	Southern Atlantic Mangroves	Water bodies	1	1	1	0	0	1
PE01	-34.95	-8.04759	Atlantic Forest	Southern Atlantic Mangroves	Closed to open (>15%) shrubland (<5m)	1	0	0	0	0	0
PE02	-34.9466	-8.05004	Atlantic Forest	Southern Atlantic Mangroves	Closed to open (>15%) shrubland (<5m)	1	0	0	0	0	1
PE04	-34.9492	-8.01152	Atlantic Forest	Southern Atlantic Mangroves	Closed to open (>15%) shrubland (<5m)	0	1	0	0	0	1
PE07	-36.7203	-8.16861	Caatinga	Caatinga	Mosaic Vegetation (grassland, shrubland, forest) (50-70%) / Cropland (20-50%)	0	0	0	0	0	0
PE08	-35.4844	-7.4925	Caatinga	Caatinga	Mosaic Vegetation (grassland, shrubland, forest) (50-70%) / Cropland (20-50%)	0	0	0	0	0	0
PE09	-37.197	-8.61551	Caatinga	Caatinga	Mosaic Vegetation (grassland, shrubland, forest) (50-70%) / Cropland (20-50%)	1	0	1	1	1	0
PE10	-36.7758	-9.00409	Caatinga	Caatinga	Mosaic Cropland (50-70%) / Vegetation (grassland, shrubland, forest) (20-50%)	0	0	1	0	0	0
PE11	-37.3946	-8.57229	Caatinga	Caatinga	Mosaic Vegetation (grassland, shrubland, forest) (50-70%) / Cropland (20-50%)	0	0	0	1	1	0
PE12	-37.3895	-8.57082	Caatinga	Caatinga	Mosaic Vegetation (grassland, shrubland, forest) (50-70%) / Cropland (20-50%)	0	0	0	1	1	0
PE13	-40.4694	-9.37435	Caatinga	Caatinga	Mosaic Vegetation (grassland, shrubland, forest) (50-70%) / Cropland (20-50%)	1	1	1	0	0	0
PE14	-40.9087	-8.45679	Caatinga	Caatinga	Closed to open (>15%) shrubland (<5m)	0	0	1	1	0	0
PE15	-37.383	-8.5704	Caatinga	Caatinga	Mosaic Vegetation (grassland, shrubland, forest) (50-70%) / Cropland (20-50%)	0	0	0	0	0	0
PE16	-35.1764	-8.73058	Atlantic Forest	Pernambuco Coastal Forests	Closed to open (>15%) broadleaved evergreen and/or semi-deciduous forest (>5m)	0	0	0	0	0	1
PE19	-35.1435	-8.55812	Atlantic Forest	Pernambuco Coastal Forests	Mosaic Vegetation (grassland, shrubland, forest) (50-70%) / Cropland (20-50%)	1	0	0	0	0	1
PEMosaic Cropland (50-70%) / Vegetation (grassland, shrubland, forest) (20-50%)	-34.9572	-8.03704	Atlantic Forest	Southern Atlantic Mangroves	Closed to open (>15%) shrubland (<5m)	0	0	0	0	0	0
PE21	-34.9454	-8.04263	Atlantic Forest	Southern Atlantic Mangroves	Closed to open (>15%) shrubland (<5m)	0	0	0	0	0	0
PE22	-34.9275	-8.11509	Atlantic Forest	Southern Atlantic Mangroves	Artificial surfaces and associated areas (urban areas >50%)	0	1	1	0	0	0
PE23	-34.9194	-8.13963	Atlantic Forest	Southern Atlantic Mangroves	Water bodies	1	1	1	0	0	0
PE24	-36.1931	-8.18156	Caatinga	Caatinga	Mosaic Vegetation (grassland, shrubland, forest) (50-70%) / Cropland (20-50%)	0	0	0	0	0	0
PE25	-35.196	-8.04122	Atlantic Forest	Pernambuco Interior Forests	Mosaic Cropland (50-70%) / Vegetation (grassland, shrubland, forest) (20-50%)	0	0	0	0	0	1
PE26	-35.1947	-8.03969	Atlantic Forest	Pernambuco Interior Forests	Mosaic Cropland (50-70%) / Vegetation (grassland, shrubland, forest) (20-50%)	0	0	0	0	0	1
PE27	-37.2791	-8.48709	Caatinga	Caatinga	Closed to open (>15%) shrubland (<5m)	0	0	0	1	1	0
PE28	-37.2485	-8.58004	Caatinga	Caatinga	Mosaic Vegetation (grassland, shrubland, forest) (50-70%) / Cropland (20-50%)	0	0	1	1	0	0
PE29	-37.1968	-8.53134	Caatinga	Caatinga	Rainfed croplands	0	0	0	1	0	0
PEMosaic Vegetation (grassland, shrubland, forest) (50-70%) / Cropland (Mosaic Cropland (50-70%) / Vegetation (grassland, shrubland, forest) (20-50%)-50%)	-37.3551	-8.50724	Caatinga	Caatinga	Closed (>40%) broadleaved deciduous forest (>5m)	0	0	1	0	0	0
PE31	-37.2993	-8.44959	Caatinga	Caatinga	Mosaic Vegetation (grassland, shrubland, forest) (50-70%) / Cropland (20-50%)	0	0	0	1	0	0
PE32	-37.2301	-8.5354	Caatinga	Caatinga	Rainfed croplands	0	0	1	1	0	0
PE33	-37.2248	-8.5167	Caatinga	Caatinga	Rainfed croplands	0	0	1	1	0	0
PE34	-37.3046	-8.42778	Caatinga	Caatinga	Mosaic Vegetation (grassland, shrubland, forest) (50-70%) / Cropland (20-50%)	0	0	0	0	0	0
PE35	-37.3174	-8.4133	Caatinga	Caatinga	Mosaic Vegetation (grassland, shrubland, forest) (50-70%) / Cropland (20-50%)	0	0	0	1	0	0
PE36	-37.3259	-8.4658	Caatinga	Caatinga	Mosaic Vegetation (grassland, shrubland, forest) (50-70%) / Cropland (20-50%)	0	1	1	0	0	0
PE37	-37.2419	-8.56733	Caatinga	Caatinga	Mosaic Vegetation (grassland, shrubland, forest) (50-70%) / Cropland (20-50%)	0	0	1	1	0	0
PE38	-37.3222	-8.48538	Caatinga	Caatinga	Closed to open (>15%) shrubland (<5m)	0	0	1	1	0	0
PE39	-37.2963	-8.52086	Caatinga	Caatinga	Closed to open (>15%) shrubland (<5m)	0	0	0	1	0	0
PEClosed to open (>15%) broadleaved evergreen and/or semi-deciduous forest (>5m)	-37.3428	-8.48305	Caatinga	Caatinga	Closed to open (>15%) shrubland (<5m)	0	0	1	1	0	0
PE41	-37.3118	-8.51777	Caatinga	Caatinga	Closed to open (>15%) shrubland (<5m)	0	0	1	1	0	0
PE42	-37.2369	-8.47911	Caatinga	Caatinga	Rainfed croplands	0	0	0	1	0	0
PE43	-37.2346	-8.49424	Caatinga	Caatinga	Rainfed croplands	0	0	0	1	0	0
PE44	-37.277	-8.51127	Caatinga	Caatinga	Closed to open (>15%) shrubland (<5m)	0	0	0	1	0	0
PE45	-37.3096	-8.53719	Caatinga	Caatinga	Closed to open (>15%) shrubland (<5m)	0	0	0	0	0	0
PE46	-37.2475	-8.57082	Caatinga	Caatinga	Mosaic Vegetation (grassland, shrubland, forest) (50-70%) / Cropland (20-50%)	0	0	1	1	0	0
PE47	-37.2449	-8.51663	Caatinga	Caatinga	Rainfed croplands	0	0	1	0	0	0
PE48	-37.2348	-8.53447	Caatinga	Caatinga	Rainfed croplands	1	0	1	1	0	0
PE49	-35.1866	-8.72342	Atlantic Forest	Pernambuco Coastal Forests	Mosaic Cropland (50-70%) / Vegetation (grassland, shrubland, forest) (20-50%)	1	1	0	1	0	1
PEClosed (>Closed to open (>15%) broadleaved evergreen and/or semi-deciduous forest (>5m)%) broadleaved deciduous forest (>5m)	-35.0887	-8.68313	Atlantic Forest	Pernambuco Coastal Forests	Water bodies	1	1	1	0	0	0
PE51	-34.953	-8.05269	Atlantic Forest	Southern Atlantic Mangroves	Artificial surfaces and associated areas (urban areas >50%)	1	0	0	0	0	0
PE54	-35.4792	-7.47778	Atlantic Forest	Pernambuco Interior Forests	Mosaic Vegetation (grassland, shrubland, forest) (50-70%) / Cropland (20-50%)	0	0	0	0	0	0
PE55	-38.2477	-8.96336	Caatinga	Caatinga	Closed to open (>15%) shrubland (<5m)	0	0	1	0	0	0
PE56	-38.2748	-9.052	Caatinga	Caatinga	Water bodies	1	0	1	1	1	0
PE57	-38.2651	-9.02123	Caatinga	Caatinga	Mosaic Cropland (50-70%) / Vegetation (grassland, shrubland, forest) (20-50%)	0	0	0	0	0	0
PE58	-38.2179	-8.97918	Caatinga	Caatinga	Mosaic Cropland (50-70%) / Vegetation (grassland, shrubland, forest) (20-50%)	0	0	1	0	0	0
PE59	-38.2728	-8.96792	Caatinga	Caatinga	Water bodies	0	1	1	1	0	0
PE61	-34.9491	-8.05321	Atlantic Forest	Southern Atlantic Mangroves	Artificial surfaces and associated areas (urban areas >50%)	1	0	1	0	0	0
PE65	-35.1968	-8.04532	Atlantic Forest	Pernambuco Interior Forests	Mosaic Cropland (50-70%) / Vegetation (grassland, shrubland, forest) (20-50%)	1	1	0	1	0	1
PI01	-43.3185	-9.25931	Caatinga	Caatinga	Mosaic Cropland (50-70%) / Vegetation (grassland, shrubland, forest) (20-50%)	0	0	0	0	1	0
PI02	-43.3702	-9.25411	Cerrado	Caatinga	Closed to open (>15%) shrubland (<5m)	0	0	0	0	0	0
PI03	-43.4901	-9.21922	Caatinga	Caatinga	Closed to open (>15%) broadleaved evergreen and/or semi-deciduous forest (>5m)	1	0	0	1	1	1
PI04	-43.4633	-9.2262	Caatinga	Caatinga	Closed to open (>15%) broadleaved evergreen and/or semi-deciduous forest (>5m)	1	0	1	1	1	1
PI05	-43.4279	-9.04864	Caatinga	Atlantic Dry Forests	Closed to open (>15%) shrubland (<5m)	0	0	0	0	0	0
PI06	-43.8885	-8.88895	Caatinga	Cerrado	Mosaic Cropland (50-70%) / Vegetation (grassland, shrubland, forest) (20-50%)	0	0	0	0	0	1
PI07	-43.5708	-9.1732	Caatinga	Caatinga	Mosaic Cropland (50-70%) / Vegetation (grassland, shrubland, forest) (20-50%)	1	0	1	1	1	0
PI08	-43.444	-9.02238	Cerrado	Atlantic Dry Forests	Open (15-40%) broadleaved deciduous forest (>5m)	0	0	0	0	0	0
PI09	-43.8446	-8.95319	Caatinga	Caatinga	Closed to open (>15%) broadleaved evergreen and/or semi-deciduous forest (>5m)	0	0	0	0	0	1
PI10	-43.3608	-9.19053	Cerrado	Caatinga	Closed to open (>15%) broadleaved evergreen and/or semi-deciduous forest (>5m)	0	0	1	0	1	0
PI11	-43.9261	-8.72637	Cerrado	Cerrado	Closed to open (>15%) shrubland (<5m)	0	1	0	1	0	0
PI12	-43.9321	-8.8347	Caatinga	Cerrado	Mosaic Vegetation (grassland, shrubland, forest) (50-70%) / Cropland (20-50%)	0	0	0	0	0	0
PI13	-43.5978	-9.13842	Caatinga	Caatinga	Mosaic Cropland (50-70%) / Vegetation (grassland, shrubland, forest) (20-50%)	0	0	0	1	0	1
PI14	-43.5611	-9.14021	Caatinga	Caatinga	Mosaic Cropland (50-70%) / Vegetation (grassland, shrubland, forest) (20-50%)	0	0	1	0	0	1
PI15	-43.4029	-9.11466	Caatinga	Caatinga	Open (15-40%) broadleaved deciduous forest (>5m)	0	0	0	0	0	0
PI16	-43.3359	-9.21357	Cerrado	Caatinga	Mosaic Cropland (50-70%) / Vegetation (grassland, shrubland, forest) (20-50%)	0	0	0	0	0	0
PI17	-42.7802	-5.03626	Cerrado	Maranhao Babaçu Forests	Mosaic Cropland (50-70%) / Vegetation (grassland, shrubland, forest) (20-50%)	1	0	0	0	0	0
PI18	-42.7694	-5.04171	Cerrado	Maranhao Babaçu Forests	Mosaic Cropland (50-70%) / Vegetation (grassland, shrubland, forest) (20-50%)	1	0	0	0	0	0
RN01	-35.0597	-6.2284	Atlantic Forest	Atlantic Coast Restingas	Closed to open (>15%) broadleaved evergreen and/or semi-deciduous forest (>5m)	1	0	0	0	0	1
RN04	-35.8937	-5.44339	Caatinga	Caatinga	Mosaic Vegetation (grassland, shrubland, forest) (50-70%) / Cropland (20-50%)	0	0	0	1	0	0
RN06	-37.5602	-5.03685	Caatinga	Caatinga	Closed to open (>15%) broadleaved evergreen and/or semi-deciduous forest (>5m)	0	1	0	1	0	0
RN10	-35.8369	-5.37745	Caatinga	Caatinga	Rainfed croplands	0	0	1	0	0	0
RN11	-37.2484	-6.59787	Caatinga	Caatinga	Rainfed croplands	0	0	0	1	0	0
RN12	-37.6525	-5.57301	Caatinga	Caatinga	Rainfed croplands	0	0	1	1	1	0
RN13	-37.6741	-5.57902	Caatinga	Caatinga	Rainfed croplands	1	1	1	1	0	0
RN14	-35.8957	-5.44327	Caatinga	Caatinga	Mosaic Vegetation (grassland, shrubland, forest) (50-70%) / Cropland (20-50%)	0	0	0	1	0	0
RN15	-35.8948	-5.4315	Caatinga	Caatinga	Mosaic Vegetation (grassland, shrubland, forest) (50-70%) / Cropland (20-50%)	0	0	0	1	0	0
RN16	-35.8424	-5.39787	Caatinga	Caatinga	Mosaic Vegetation (grassland, shrubland, forest) (50-70%) / Cropland (20-50%)	0	1	0	1	0	0
RN17	-35.1797	-5.86548	Atlantic Forest	Atlantic Coast Restingas	Water bodies	0	0	0	0	0	0
RN18	-35.0605	-6.2282	Atlantic Forest	Atlantic Coast Restingas	Closed to open (>15%) broadleaved evergreen and/or semi-deciduous forest (>5m)	1	0	0	0	0	0
RN19	-35.0444	-6.2298	Atlantic Forest	Atlantic Coast Restingas	Closed to open (>15%) broadleaved evergreen and/or semi-deciduous forest (>5m)	0	0	0	0	0	0
RNMosaic Cropland (50-70%) / Vegetation (grassland, shrubland, forest) (20-50%)	-35.043	-6.2339	Atlantic Forest	Atlantic Coast Restingas	Closed to open (>15%) broadleaved evergreen and/or semi-deciduous forest (>5m)	1	0	1	0	0	0
RN21	-35.0498	-6.22911	Atlantic Forest	Atlantic Coast Restingas	Closed to open (>15%) broadleaved evergreen and/or semi-deciduous forest (>5m)	0	0	0	0	0	0
RN22	-37.2487	-6.59418	Caatinga	Caatinga	Rainfed croplands	0	0	0	0	0	0
RN23	-37.245	-6.59533	Caatinga	Caatinga	Rainfed croplands	0	0	1	0	0	0
RN24	-37.2672	-6.57483	Caatinga	Caatinga	Mosaic Forest/Shrubland (50-70%) / Grassland (20-50%)	0	1	0	0	0	0
RN25	-37.2556	-6.57937	Caatinga	Caatinga	Rainfed croplands	1	0	0	0	0	0
RN26	-37.256	-6.58157	Caatinga	Caatinga	Rainfed croplands	1	1	1	0	0	0
RN27	-37.2706	-6.57284	Caatinga	Caatinga	Mosaic Forest/Shrubland (50-70%) / Grassland (20-50%)	0	0	0	0	0	0
RN28	-37.2487	-6.5775	Caatinga	Caatinga	Rainfed croplands	0	0	0	0	0	0
RN29	-37.2575	-6.57924	Caatinga	Caatinga	Rainfed croplands	0	0	0	0	0	0
SE01	-37.4099	-10.2326	Caatinga	Caatinga	Mosaic Vegetation (grassland, shrubland, forest) (50-70%) / Cropland (20-50%)	0	0	1	0	0	0
SE02	-37.071	-11.0147	Atlantic Forest	Southern Atlantic Mangroves	Water bodies	1	0	0	0	0	0
SE03	-37.7999	-9.62759	Caatinga	Caatinga	Rainfed croplands	1	0	1	1	1	0
SE05	-37.1656	-10.7328	Atlantic Forest	Pernambuco Interior Forests	Closed to open (>15%) shrubland (<5m)	0	0	0	1	1	0
SE06	-37.8461	-9.60647	Caatinga	Caatinga	Rainfed croplands	1	0	1	1	1	0
SE07	-37.092	-10.9351	Atlantic Forest	Southern Atlantic Mangroves	Artificial surfaces and associated areas (urban areas >50%)	1	1	0	0	1	0
