# Supplementary material for: Bioacoustics for in situ validation of species distribution modelling: An example with bats in Brazil
Source: PLoS One. 2021 Oct 20;16(10):e0248797. doi: 10.1371/journal.pone.0248797 (PMC8528307; doi:10.1371/journal.pone.0248797)
Supplement: S4 Table — (XLSX) [file pone.0248797.s004.xlsx]

## Sheet: Master
Species	Binary Model	Threshold used	Theoretical model evaluation scores				Validation (confusion matrix)				Models validation performance scores
			TSS	overall accuracy	Kappa	SEDI	True Positives (A)	False Positives (B)	True Negatives (D)	False Negatives (C)	Accuracy	Error rate	Precision	Sensitivity	1-Sensitivity (FNR)	Specificity	1-Specificity (FPR)	G-mean	F-score
Noctilio leporinus	Nleporinus_Cross_Reg1_Mod1_maxSSS	maxSSS	0.652554	0.806606	0.359184	0.803783	24	30	61	14	0.658915	0.341085	0.444444	0.631579	0.368421	0.67033	0.32967	0.650666	0.521739
Noctilio leporinus	Nleporinus_Cross_Reg1_Mod1_P10	P10	0.570708	0.630024	0.348361	0.759994	27	46	45	11	0.55814	0.44186	0.369863	0.710526	0.289474	0.494505	0.505495	0.592756	0.486486
Noctilio leporinus	Nleporinus_Cross_Reg1_Mod2_LPT	LPT	0.2966	0.300239	0.227077		38	91	0	0	0.294574	0.705426	0.294574	1	0	0	1	0	0.45509
Noctilio leporinus	Nleporinus_Cross_Reg1_Mod2_P10	P10	0.484123	0.658078	0.2903	0.644885	25	42	49	13	0.573643	0.426357	0.373134	0.657895	0.342105	0.538462	0.461538	0.59519	0.47619
Noctilio leporinus	Nleporinus_Cross_Reg1_Mod3_LPT	LPT	0.2999	0.303522	0.229025		38	91	0	0	0.294574	0.705426	0.294574	1	0	0	1	0	0.45509
Noctilio leporinus	Nleporinus_Cross_Reg1_Mod4_maxSSS	maxSSS	0.705869	0.784997	0.393361	0.852571	24	29	62	14	0.666667	0.333333	0.45283	0.631579	0.368421	0.681319	0.318681	0.655978	0.527473
Noctilio leporinus	Nleporinus_Cross_Reg1_Mod4_P10	P10	0.603792	0.625211	0.369687	0.817667	27	48	43	11	0.542636	0.457364	0.36	0.710526	0.289474	0.472527	0.527473	0.579434	0.477876
Noctilio leporinus	Nleporinus_Cross_Reg1_Mod5_LPT	LPT	0.330492	0.353298	0.243017	0.606289	37	83	8	1	0.348837	0.651163	0.308333	0.973684	0.0263158	0.0879121	0.912088	0.292572	0.468354
Noctilio leporinus	Nleporinus_Cross_Reg1_Mod5_maxSSS	maxSSS	0.527835	0.937817	0.270483	0.723383	19	13	78	19	0.751938	0.248062	0.59375	0.5	0.5	0.857143	0.142857	0.654654	0.542857
Noctilio leporinus	Nleporinus_Cross_Reg1_Mod6_P10	P10	0.584984	0.625908	0.357974	0.783749	27	43	48	11	0.581395	0.418605	0.385714	0.710526	0.289474	0.527473	0.472527	0.612195	0.5
Noctilio leporinus	Nleporinus_Cross_Reg1_Mod7_P10	P10	0.445314	0.661626	0.266359	0.59852	25	44	47	13	0.55814	0.44186	0.362319	0.657895	0.342105	0.516484	0.483516	0.582917	0.46729
Noctilio leporinus	Nleporinus_Cross_Reg2_Mod0_LPT	LPT	0.2945	0.29808	0.2258		38	91	0	0	0.294574	0.705426	0.294574	1	0	0	1	0	0.45509
Noctilio leporinus	Nleporinus_Cross_Reg2_Mod1_LPT	LPT	0.300969	0.323617	0.226316	0.578476	38	90	1	0	0.302326	0.697674	0.296875	1	0	0.010989	0.989011	0.104828	0.457831
Noctilio leporinus	Nleporinus_Cross_Reg2_Mod3_maxSSS	maxSSS	0.492892	0.933247	0.253146	0.690259	18	14	77	20	0.736434	0.263566	0.5625	0.473684	0.526316	0.846154	0.153846	0.633095	0.514286
Noctilio leporinus	Nleporinus_Cross_Reg2_Mod6_LPT	LPT	0.2957	0.299274	0.226511		38	91	0	0	0.294574	0.705426	0.294574	1	0	0	1	0	0.45509
Noctilio leporinus	Nleporinus_Cross_Reg2_Mod7_LPT	LPT	0.2943	0.297881	0.225681		38	91	0	0	0.294574	0.705426	0.294574	1	0	0	1	0	0.45509
Noctilio leporinus	Nleporinus_Cross_Reg2_Mod7_maxSSS	maxSSS	0.655037	0.812059	0.359426	0.805747	22	31	60	16	0.635659	0.364341	0.415094	0.578947	0.421053	0.659341	0.340659	0.617838	0.483516
Noctilio leporinus	Nleporinus_Cross_Reg2_Mod7_P10	P10	0.536776	0.597353	0.334304	0.731869	28	45	46	10	0.573643	0.426357	0.383562	0.736842	0.263158	0.505495	0.494505	0.610303	0.504505
Noctilio leporinus	Nleporinus_Cross_Reg3_Mod4_LPT	LPT	0.287092	0.310118	0.218063	0.563007	38	91	0	0	0.294574	0.705426	0.294574	1	0	0	1	0	0.45509
Noctilio leporinus	Nleporinus_Cross_Reg3_Mod5_maxSSS	maxSSS	0.652537	0.809571	0.358546	0.803657	22	32	59	16	0.627907	0.372093	0.407407	0.578947	0.421053	0.648352	0.351648	0.612668	0.478261
Noctilio leporinus	Nleporinus_Cross_Reg3_Mod5_P10	P10	0.534884	0.576062	0.337668	0.746135	33	46	45	5	0.604651	0.395349	0.417722	0.868421	0.131579	0.494505	0.505495	0.655316	0.564103
Noctilio leporinus	Nleporinus_Cross_Reg3_Mod6_maxSSS	maxSSS	0.654853	0.773057	0.367306	0.808546	27	34	57	11	0.651163	0.348837	0.442623	0.710526	0.289474	0.626374	0.373626	0.667124	0.545455
Noctilio leporinus	Nleporinus_Cross_Reg3_Mod6_P10	P10	0.551084	0.59218	0.344373	0.758573	33	51	40	5	0.565891	0.434109	0.392857	0.868421	0.131579	0.43956	0.56044	0.617838	0.540984
Noctilio leporinus	Nleporinus_Cross_Reg4_Mod5_maxSSS	maxSSS	0.643729	0.820217	0.351601	0.795797	24	31	60	14	0.651163	0.348837	0.436364	0.631579	0.368421	0.659341	0.340659	0.645311	0.516129
Promops centralis	Pcentralis_Cross_Reg1_Mod0_maxSSS	maxSSS	0.638743	0.781653	0.344693	0.792878	15	73	33	8	0.372093	0.627907	0.170455	0.652174	0.347826	0.311321	0.688679	0.450594	0.27027
Promops centralis	Pcentralis_Cross_Reg1_Mod1_LPT	LPT	0.274243	0.417408	0.184231	0.41462	22	93	13	1	0.271318	0.728682	0.191304	0.956522	0.0434783	0.122642	0.877358	0.342504	0.318841
Promops centralis	Pcentralis_Cross_Reg1_Mod1_P10	P10	0.552543	0.695513	0.312723	0.716645	19	79	27	4	0.356589	0.643411	0.193878	0.826087	0.173913	0.254717	0.745283	0.458714	0.31405
Promops centralis	Pcentralis_Cross_Reg1_Mod2_LPT	LPT	0.3785	0.378935	0.261056		22	93	13	1	0.271318	0.728682	0.191304	0.956522	0.0434783	0.122642	0.877358	0.342504	0.318841
Promops centralis	Pcentralis_Cross_Reg1_Mod2_P10	P10	0.283429	0.711902	0.158901	0.398745	17	76	30	6	0.364341	0.635659	0.182796	0.73913	0.26087	0.283019	0.716981	0.457371	0.293103
Promops centralis	Pcentralis_Cross_Reg1_Mod3_LPT	LPT	0.268443	0.411612	0.18104	0.407342	20	87	19	3	0.302326	0.697674	0.186916	0.869565	0.130435	0.179245	0.820755	0.394798	0.307692
Promops centralis	Pcentralis_Cross_Reg1_Mod4_P10	P10	0.525943	0.668932	0.302218	0.691508	19	80	26	4	0.348837	0.651163	0.191919	0.826087	0.173913	0.245283	0.754717	0.450139	0.311475
Promops centralis	Pcentralis_Cross_Reg1_Mod7_LPT	LPT	0.3977	0.398061	0.268538		22	93	13	1	0.271318	0.728682	0.191304	0.956522	0.0434783	0.122642	0.877358	0.342504	0.318841
Promops centralis	Pcentralis_Cross_Reg1_Mod7_maxSSS	maxSSS	0.6465	0.646712	0.373746		19	83	23	4	0.325581	0.674419	0.186275	0.826087	0.173913	0.216981	0.783019	0.423374	0.304
Promops centralis	Pcentralis_Cross_Reg1_Mod7_P10	P10	0.6181	0.618329	0.363293		19	84	22	4	0.317829	0.682171	0.184466	0.826087	0.173913	0.207547	0.792453	0.414068	0.301587
Promops centralis	Pcentralis_Cross_Reg1_Mod8_LPT	LPT	0.3903	0.390666	0.264865		22	93	13	1	0.271318	0.728682	0.191304	0.956522	0.0434783	0.122642	0.877358	0.342504	0.318841
Promops centralis	Pcentralis_Cross_Reg1_Mod8_P10	P10	0.6097	0.609934	0.360133		19	81	25	4	0.341085	0.658915	0.19	0.826087	0.173913	0.235849	0.764151	0.441398	0.308943
Promops centralis	Pcentralis_Cross_Reg1_Mod9_LPT	LPT	0.3932	0.393564	0.266308		22	93	13	1	0.271318	0.728682	0.191304	0.956522	0.0434783	0.122642	0.877358	0.342504	0.318841
Promops centralis	Pcentralis_Cross_Reg1_Mod9_maxSSS	maxSSS	0.751233	0.917849	0.375376	0.88245	13	45	61	10	0.573643	0.426357	0.224138	0.565217	0.434783	0.575472	0.424528	0.570321	0.320988
Promops centralis	Pcentralis_Cross_Reg2_Mod0_maxSSS	maxSSS	0.668743	0.811632	0.355133	0.817547	17	73	33	6	0.387597	0.612403	0.188889	0.73913	0.26087	0.311321	0.688679	0.479694	0.300885
Promops centralis	Pcentralis_Cross_Reg2_Mod0_P10	P10	0.528643	0.67163	0.303299	0.694095	19	81	25	4	0.341085	0.658915	0.19	0.826087	0.173913	0.235849	0.764151	0.441398	0.308943
Promops centralis	Pcentralis_Cross_Reg2_Mod1_P10	P10	0.6041	0.604377	0.360554		20	81	25	3	0.348837	0.651163	0.19802	0.869565	0.130435	0.235849	0.764151	0.452864	0.322581
Promops centralis	Pcentralis_Cross_Reg2_Mod4_LPT	LPT	0.267743	0.410912	0.180654	0.406461	22	93	13	1	0.271318	0.728682	0.191304	0.956522	0.0434783	0.122642	0.877358	0.342504	0.318841
Promops centralis	Pcentralis_Cross_Reg2_Mod9_maxSSS	maxSSS	0.4428	0.942534	0.218517	0.65073	8	21	85	15	0.72093	0.27907	0.275862	0.347826	0.652174	0.801887	0.198113	0.528126	0.307692
Promops centralis	Pcentralis_Cross_Reg3_Mod1_maxSSS	maxSSS	0.7307	0.730888	0.405476		16	78	28	7	0.341085	0.658915	0.170213	0.695652	0.304348	0.264151	0.735849	0.428669	0.273504
Promops centralis	Pcentralis_Cross_Reg3_Mod5_LPT	LPT	0.0128286	0.441491	0.00847846	0.0185961	22	89	17	1	0.302326	0.697674	0.198198	0.956522	0.0434783	0.160377	0.839623	0.391669	0.328358
Promops centralis	Pcentralis_Cross_Reg3_Mod5_maxSSS	maxSSS	0.181614	0.895473	0.0922941	0.312045	14	62	44	9	0.449612	0.550388	0.184211	0.608696	0.391304	0.415094	0.584906	0.502659	0.282828
Promops centralis	Pcentralis_Cross_Reg3_Mod6_maxSSS	maxSSS	0.6982	0.698411	0.394557		21	87	19	2	0.310078	0.689922	0.194444	0.913043	0.0869565	0.179245	0.820755	0.404548	0.320611
Promops centralis	Pcentralis_Cross_Reg4_Mod6_P10	P10	0.576	0.576297	0.349646		21	87	19	2	0.310078	0.689922	0.194444	0.913043	0.0869565	0.179245	0.820755	0.404548	0.320611
Pteronotus gymnonotus	Pgymnonotus_Cross_Reg1_Mod0_P10	P10	0.541682	0.723604	0.30619	0.701632	48	67	9	5	0.44186	0.55814	0.417391	0.90566	0.0943396	0.118421	0.881579	0.327489	0.571429
Pteronotus gymnonotus	Pgymnonotus_Cross_Reg1_Mod1_LPT	LPT	0.5284	0.528918	0.335747		53	76	0	0	0.410853	0.589147	0.410853	1	0	0	1	0	0.582418
Pteronotus gymnonotus	Pgymnonotus_Cross_Reg1_Mod1_P10	P10	0.626691	0.71781	0.355447	0.791097	49	69	7	4	0.434109	0.565891	0.415254	0.924528	0.0754717	0.0921053	0.907895	0.291811	0.573099
Pteronotus gymnonotus	Pgymnonotus_Cross_Reg1_Mod2_LPT	LPT	0.5219	0.522425	0.332992		53	75	1	0	0.418605	0.581395	0.414062	1	0	0.0131579	0.986842	0.114708	0.585635
Pteronotus gymnonotus	Pgymnonotus_Cross_Reg1_Mod3_LPT	LPT	0.467691	0.558985	0.291559	0.651901	53	74	2	0	0.426357	0.573643	0.417323	1	0	0.0263158	0.973684	0.162221	0.588889
Pteronotus gymnonotus	Pgymnonotus_Cross_Reg1_Mod4_LPT	LPT	0.5326	0.533114	0.337515		53	73	3	0	0.434109	0.565891	0.420635	1	0	0.0394737	0.960526	0.19868	0.592179
Pteronotus gymnonotus	Pgymnonotus_Cross_Reg1_Mod4_maxSSS	maxSSS	0.761782	0.943462	0.382958	0.893062	9	21	55	44	0.496124	0.503876	0.3	0.169811	0.830189	0.723684	0.276316	0.350556	0.216867
Pteronotus gymnonotus	Pgymnonotus_Cross_Reg1_Mod5_LPT	LPT	0.4114	0.511788	0.263473	0.591034	53	76	0	0	0.410853	0.589147	0.410853	1	0	0	1	0	0.582418
Pteronotus gymnonotus	Pgymnonotus_Cross_Reg1_Mod6_LPT	LPT	0.5757	0.576124	0.354135		53	76	0	0	0.410853	0.589147	0.410853	1	0	0	1	0	0.582418
Pteronotus gymnonotus	Pgymnonotus_Cross_Reg1_Mod6_P10	P10	0.7173	0.717582	0.405885		49	68	8	4	0.44186	0.55814	0.418803	0.924528	0.0754717	0.105263	0.894737	0.31196	0.576471
Pteronotus gymnonotus	Pgymnonotus_Cross_Reg1_Mod8_maxSSS	maxSSS	0.7292	0.829271	0.388027	0.865832	45	53	23	8	0.527132	0.472868	0.459184	0.849057	0.150943	0.302632	0.697368	0.506904	0.596026
Pteronotus gymnonotus	Pgymnonotus_Cross_Reg1_Mod8_P10	P10	0.7136	0.713886	0.404638		50	70	6	3	0.434109	0.565891	0.416667	0.943396	0.0566038	0.0789474	0.921053	0.272908	0.578035
Pteronotus gymnonotus	Pgymnonotus_Cross_Reg1_Mod9_LPT	LPT	0.4577	0.558042	0.284684	0.637942	53	76	0	0	0.410853	0.589147	0.410853	1	0	0	1	0	0.582418
Pteronotus gymnonotus	Pgymnonotus_Cross_Reg2_Mod1_maxSSS	maxSSS	0.719482	0.901209	0.369552	0.85915	17	38	38	36	0.426357	0.573643	0.309091	0.320755	0.679245	0.5	0.5	0.400471	0.314815
Pteronotus gymnonotus	Pgymnonotus_Cross_Reg2_Mod6_P10	P10	0.6711	0.671429	0.389936		49	64	12	4	0.472868	0.527132	0.433628	0.924528	0.0754717	0.157895	0.842105	0.382071	0.590361
Pteronotus gymnonotus	Pgymnonotus_Cross_Reg2_Mod8_maxSSS	maxSSS	0.6536	0.953347	0.326172	0.82722	10	11	65	43	0.581395	0.418605	0.47619	0.188679	0.811321	0.855263	0.144737	0.401709	0.27027
Pteronotus gymnonotus	Pgymnonotus_Cross_Reg3_Mod1_maxSSS	maxSSS	0.7051	0.705424	0.402798		48	65	11	5	0.457364	0.542636	0.424779	0.90566	0.0943396	0.144737	0.855263	0.362053	0.578313
Pteronotus gymnonotus	Pgymnonotus_Cross_Reg3_Mod1_P10	P10	0.6901	0.690441	0.397637		48	69	7	5	0.426357	0.573643	0.410256	0.90566	0.0943396	0.0921053	0.907895	0.288818	0.564706
Pteronotus gymnonotus	Pgymnonotus_Cross_Reg3_Mod2_LPT	LPT	0.421191	0.512536	0.270409	0.605913	53	76	0	0	0.410853	0.589147	0.410853	1	0	0	1	0	0.582418
Pteronotus gymnonotus	Pgymnonotus_Cross_Reg3_Mod3_maxSSS	maxSSS	0.581664	0.944961	0.292131	0.770326	9	21	55	44	0.496124	0.503876	0.3	0.169811	0.830189	0.723684	0.276316	0.350556	0.216867
Pteronotus gymnonotus	Pgymnonotus_Cross_Reg3_Mod4_P10	P10	0.357164	0.720707	0.202175	0.491733	45	67	9	8	0.418605	0.581395	0.401786	0.849057	0.150943	0.118421	0.881579	0.31709	0.545455
Pteronotus gymnonotus	Pgymnonotus_Cross_Reg3_Mod7_maxSSS	maxSSS	0.725	0.725275	0.408462		45	67	9	8	0.418605	0.581395	0.401786	0.849057	0.150943	0.118421	0.881579	0.31709	0.545455
Pteronotus gymnonotus	Pgymnonotus_Cross_Reg3_Mod8_P10	P10	0.6056	0.705794	0.344943	0.771795	48	69	7	5	0.426357	0.573643	0.410256	0.90566	0.0943396	0.0921053	0.907895	0.288818	0.564706
Pteronotus gymnonotus	Pgymnonotus_Cross_Reg4_Mod0_maxSSS	maxSSS	0.815391	0.906303	0.417763	0.921885	16	34	42	37	0.449612	0.550388	0.32	0.301887	0.698113	0.552632	0.447368	0.408451	0.31068
Promops nasutus	Pnasutus_Cross_Reg1_Mod0_LPT	LPT	0.148043	0.291296	0.108665	0.24486	40	76	9	4	0.379845	0.620155	0.344828	0.909091	0.0909091	0.105882	0.894118	0.310253	0.5
Promops nasutus	Pnasutus_Cross_Reg1_Mod0_P10	P10	0.0977143	0.811632	0.0518687	0.157624	29	43	42	15	0.550388	0.449612	0.402778	0.659091	0.340909	0.494118	0.505882	0.570674	0.5
Promops nasutus	Pnasutus_Cross_Reg1_Mod1_LPT	LPT	0.119143	0.262416	0.0893474	0.202005	44	82	3	0	0.364341	0.635659	0.349206	1	0	0.0352941	0.964706	0.187867	0.517647
Promops nasutus	Pnasutus_Cross_Reg1_Mod1_P10	P10	0.0806143	0.794544	0.0431836	0.128835	29	42	43	15	0.55814	0.44186	0.408451	0.659091	0.340909	0.505882	0.494118	0.577427	0.504348
Promops nasutus	Pnasutus_Cross_Reg1_Mod3_LPT	LPT	0.221243	0.364445	0.154114	0.346369	44	77	8	0	0.403101	0.596899	0.363636	1	0	0.0941176	0.905882	0.306786	0.533333
Promops nasutus	Pnasutus_Cross_Reg1_Mod4_LPT	LPT	0.2612	0.261717	0.196011		44	81	4	0	0.372093	0.627907	0.352	1	0	0.0470588	0.952941	0.21693	0.52071
Promops nasutus	Pnasutus_Cross_Reg1_Mod4_P10	P10	0.7025	0.702708	0.396025		32	46	39	12	0.550388	0.449612	0.410256	0.727273	0.272727	0.458824	0.541176	0.577659	0.52459
Promops nasutus	Pnasutus_Cross_Reg1_Mod5_LPT	LPT	0.2446	0.245053	0.184203		44	81	4	0	0.372093	0.627907	0.352	1	0	0.0470588	0.952941	0.21693	0.52071
Promops nasutus	Pnasutus_Cross_Reg1_Mod5_maxSSS	maxSSS	0.736133	0.902758	0.370627	0.870862	18	25	60	26	0.604651	0.395349	0.418605	0.409091	0.590909	0.705882	0.294118	0.537373	0.413793
Promops nasutus	Pnasutus_Cross_Reg1_Mod5_P10	P10	0.7322	0.732361	0.403309		33	41	44	11	0.596899	0.403101	0.445946	0.75	0.25	0.517647	0.482353	0.623085	0.559322
Promops nasutus	Pnasutus_Cross_Reg1_Mod6_maxSSS	maxSSS	0.7109	0.711073	0.396225		33	44	41	11	0.573643	0.426357	0.428571	0.75	0.25	0.482353	0.517647	0.601469	0.545455
Promops nasutus	Pnasutus_Cross_Reg1_Mod6_P10	P10	0.6398	0.640016	0.371311		34	54	31	10	0.503876	0.496124	0.386364	0.772727	0.227273	0.364706	0.635294	0.530866	0.515152
Promops nasutus	Pnasutus_Cross_Reg1_Mod7_maxSSS	maxSSS	0.660533	0.827204	0.345723	0.81016	24	34	51	20	0.581395	0.418605	0.413793	0.545455	0.454545	0.6	0.4	0.572078	0.470588
Promops nasutus	Pnasutus_Cross_Reg1_Mod8_LPT	LPT	0.2454	0.245852	0.184694		44	81	4	0	0.372093	0.627907	0.352	1	0	0.0470588	0.952941	0.21693	0.52071
Promops nasutus	Pnasutus_Cross_Reg1_Mod8_P10	P10	0.517033	0.68379	0.292591	0.679032	36	47	38	8	0.573643	0.426357	0.433735	0.818182	0.181818	0.447059	0.552941	0.604794	0.566929
Promops nasutus	Pnasutus_Cross_Reg1_Mod9_maxSSS	maxSSS	0.7283	0.728463	0.402024		34	48	37	10	0.550388	0.449612	0.414634	0.772727	0.227273	0.435294	0.564706	0.579969	0.539683
Promops nasutus	Pnasutus_Cross_Reg1_Mod9_P10	P10	0.601133	0.767839	0.324729	0.758523	31	45	40	13	0.550388	0.449612	0.407895	0.704545	0.295455	0.470588	0.529412	0.575804	0.516667
Promops nasutus	Pnasutus_Cross_Reg2_Mod6_P10	P10	0.6296	0.629822	0.367567		38	59	26	6	0.496124	0.503876	0.391753	0.863636	0.136364	0.305882	0.694118	0.513976	0.539007
Promops nasutus	Pnasutus_Cross_Reg3_Mod6_maxSSS	maxSSS	0.4487	0.948431	0.220786	0.661689	8	18	67	36	0.581395	0.418605	0.307692	0.181818	0.818182	0.788235	0.211765	0.37857	0.228571
Promops nasutus	Pnasutus_Cross_Reg3_Mod7_maxSSS	maxSSS	0.761633	0.928243	0.378605	0.890378	8	14	71	36	0.612403	0.387597	0.363636	0.181818	0.818182	0.835294	0.164706	0.389707	0.242424
Promops nasutus	Pnasutus_Cross_Reg3_Mod8_maxSSS	maxSSS	0.4523	0.952029	0.222164	0.668592	8	18	67	36	0.581395	0.418605	0.307692	0.181818	0.818182	0.788235	0.211765	0.37857	0.228571
Promops nasutus	Pnasutus_Cross_Reg3_Mod9_LPT	LPT	0.269833	0.436738	0.177536	0.401008	41	69	16	3	0.44186	0.55814	0.372727	0.931818	0.0681818	0.188235	0.811765	0.418809	0.532468
Promops nasutus	Pnasutus_Cross_Reg4_Mod3_maxSSS	maxSSS	0.683843	0.826721	0.360263	0.829604	15	26	59	29	0.573643	0.426357	0.365854	0.340909	0.659091	0.694118	0.305882	0.486447	0.352941
Promops nasutus	Pnasutus_Cross_Reg4_Mod8_LPT	LPT	0.224533	0.391465	0.152269	0.34239	6	81	4	2	0.356589	0.643411	0.341463	0.954545	0.0454545	0.0470588	0.952941	0.211943	0.502994
Pteronotus personatus	Ppersonatus_Cross_Reg1_Mod0_LPT	LPT	0.5846	0.584974	0.35644		16	99	9	5	0.193798	0.806202	0.13913	0.761905	0.238095	0.0833333	0.916667	0.251976	0.235294
Pteronotus personatus	Ppersonatus_Cross_Reg1_Mod1_maxSSS	maxSSS	0.737189	0.848336	0.387198	0.870662	14	73	35	7	0.379845	0.620155	0.16092	0.666667	0.333333	0.324074	0.675926	0.464811	0.259259
Pteronotus personatus	Ppersonatus_Cross_Reg1_Mod1_P10	P10	0.669889	0.781097	0.364743	0.821135	14	78	30	7	0.341085	0.658915	0.152174	0.666667	0.333333	0.277778	0.722222	0.430331	0.247788
Pteronotus personatus	Ppersonatus_Cross_Reg1_Mod2_LPT	LPT	0.5738	0.574183	0.352175		16	97	11	5	0.209302	0.790698	0.141593	0.761905	0.238095	0.101852	0.898148	0.27857	0.238806
Pteronotus personatus	Ppersonatus_Cross_Reg1_Mod2_maxSSS	maxSSS	0.832389	0.943451	0.416381	0.932932	9	48	60	12	0.534884	0.465116	0.157895	0.428571	0.571429	0.555556	0.444444	0.48795	0.230769
Pteronotus personatus	Ppersonatus_Cross_Reg1_Mod3_LPT	LPT	0.5861	0.586431	0.355525		16	97	11	5	0.209302	0.790698	0.141593	0.761905	0.238095	0.101852	0.898148	0.27857	0.238806
Pteronotus personatus	Ppersonatus_Cross_Reg1_Mod3_P10	P10	0.341	0.840727	0.179111	0.490152	14	75	33	7	0.364341	0.635659	0.157303	0.666667	0.333333	0.305556	0.694444	0.451335	0.254545
Pteronotus personatus	Ppersonatus_Cross_Reg1_Mod5_maxSSS	maxSSS	0.707	0.956835	0.350061	0.863651	8	48	60	13	0.527132	0.472868	0.142857	0.380952	0.619048	0.555556	0.444444	0.460044	0.207792
Pteronotus personatus	Ppersonatus_Cross_Reg1_Mod6_LPT	LPT	0.4873	0.61251	0.290951	0.658143	16	96	12	5	0.217054	0.782946	0.142857	0.761905	0.238095	0.111111	0.888889	0.290957	0.240602
Pteronotus personatus	Ppersonatus_Cross_Reg1_Mod7_P10	P10	0.478	0.852818	0.249511	0.643339	12	75	33	9	0.348837	0.651163	0.137931	0.571429	0.428571	0.305556	0.694444	0.417855	0.222222
Pteronotus personatus	Ppersonatus_Cross_Reg1_Mod9_P10	P10	0.7716	0.771783	0.420708		15	81	27	6	0.325581	0.674419	0.15625	0.714286	0.285714	0.25	0.75	0.422577	0.25641
Pteronotus personatus	Ppersonatus_Cross_Reg2_Mod1_LPT	LPT	0.5792	0.579578	0.354315		16	99	9	5	0.193798	0.806202	0.13913	0.761905	0.238095	0.0833333	0.916667	0.251976	0.235294
Pteronotus personatus	Ppersonatus_Cross_Reg2_Mod3_maxSSS	maxSSS	0.8603	0.860412	0.447432		14	67	41	7	0.426357	0.573643	0.17284	0.666667	0.333333	0.37963	0.62037	0.503077	0.27451
Pteronotus personatus	Ppersonatus_Cross_Reg2_Mod3_P10	P10	0.7635	0.763689	0.418139		15	80	28	6	0.333333	0.666667	0.157895	0.714286	0.285714	0.259259	0.740741	0.430331	0.258621
Pteronotus personatus	Ppersonatus_Cross_Reg2_Mod7_maxSSS	maxSSS	0.9298	0.929856	0.466708		4	40	68	17	0.55814	0.44186	0.0909091	0.190476	0.809524	0.62963	0.37037	0.346308	0.123077
Pteronotus personatus	Ppersonatus_Cross_Reg2_Mod8_LPT	LPT	0.4604	0.585631	0.279377	0.631295	16	103	5	5	0.162791	0.837209	0.134454	0.761905	0.238095	0.0462963	0.953704	0.187812	0.228571
Pteronotus personatus	Ppersonatus_Cross_Reg3_Mod2_P10	P10	0.684989	0.796183	0.369923	0.832664	15	80	28	6	0.333333	0.666667	0.157895	0.714286	0.285714	0.259259	0.740741	0.430331	0.258621
Pteronotus personatus	Ppersonatus_Cross_Reg3_Mod4_LPT	LPT	0.437	0.56225	0.268998	0.607286	21	107	1	0	0.170543	0.829457	0.164062	1	0	0.00925926	0.990741	0.096225	0.281879
Pteronotus personatus	Ppersonatus_Cross_Reg3_Mod8_maxSSS	maxSSS	0.7673	0.892286	0.392511	0.891343	12	72	36	9	0.372093	0.627907	0.142857	0.571429	0.428571	0.333333	0.666667	0.436436	0.228571
Pteronotus personatus	Ppersonatus_Cross_Reg3_Mod9_maxSSS	maxSSS	0.7456	0.745803	0.412378		16	95	13	5	0.224806	0.775194	0.144144	0.761905	0.238095	0.12037	0.87963	0.302838	0.242424
Pteronotus personatus	Ppersonatus_Cross_Reg4_Mod1_P10	P10	0.7758	0.776002	0.423632		16	91	17	5	0.255814	0.744186	0.149533	0.761905	0.238095	0.157407	0.842593	0.346308	0.25
Pteronotus personatus	Ppersonatus_Cross_Reg4_Mod4_maxSSS	maxSSS	0.7858	0.785971	0.425159		15	76	32	6	0.364341	0.635659	0.164835	0.714286	0.285714	0.296296	0.703704	0.460044	0.267857
Pteronotus personatus	Ppersonatus_Cross_Reg4_Mod8_P10	P10	0.7818	0.781974	0.423912		16	91	17	5	0.255814	0.744186	0.149533	0.761905	0.238095	0.157407	0.842593	0.346308	0.25
Pteronotus personatus	Ppersonatus_Cross_Reg4_Mod9_LPT	LPT	0.4433	0.568545	0.271821	0.61381	21	107	1	0	0.170543	0.829457	0.164062	1	0	0.00925926	0.990741	0.096225	0.281879
Saccopteryx leptura	Sleptura_Cross_Reg1_Mod0_P10	P10	0.628084	0.693351	0.367541	0.800666	18	26	79	6	0.751938	0.248062	0.409091	0.75	0.25	0.752381	0.247619	0.75119	0.529412
Saccopteryx leptura	Sleptura_Cross_Reg1_Mod6_P10	P10	0.5143	0.714556	0.297023	0.672928	18	26	79	6	0.751938	0.248062	0.409091	0.75	0.25	0.752381	0.247619	0.75119	0.529412
Saccopteryx leptura	Sleptura_Cross_Reg1_Mod7_P10	P10	0.635033	0.702393	0.369524	0.805	18	26	79	6	0.751938	0.248062	0.409091	0.75	0.25	0.752381	0.247619	0.75119	0.529412
Saccopteryx leptura	Sleptura_Cross_Reg1_Mod8_maxSSS	maxSSS	0.743067	0.876371	0.392448	0.874432	14	17	88	10	0.790698	0.209302	0.451613	0.583333	0.416667	0.838095	0.161905	0.699206	0.509091
Saccopteryx leptura	Sleptura_Cross_Reg1_Mod8_P10	P10	0.662167	0.696311	0.386731	0.840786	18	27	78	6	0.744186	0.255814	0.4	0.75	0.25	0.742857	0.257143	0.74642	0.521739
Saccopteryx leptura	Sleptura_Cross_Reg1_Mod9_maxSSS	maxSSS	0.616	0.617149	0.377308	0.96284	18	41	64	6	0.635659	0.364341	0.305085	0.75	0.25	0.609524	0.390476	0.676123	0.433735
Saccopteryx leptura	Sleptura_Cross_Reg2_Mod0_LPT	LPT	0.422942	0.456784	0.287446	0.662709	21	94	11	3	0.248062	0.751938	0.182609	0.875	0.125	0.104762	0.895238	0.302765	0.302158
Saccopteryx leptura	Sleptura_Cross_Reg2_Mod1_LPT	LPT	0.4466	0.44831	0.30533	0.938072	21	102	3	3	0.186047	0.813953	0.170732	0.875	0.125	0.0285714	0.971429	0.158114	0.285714
Saccopteryx leptura	Sleptura_Cross_Reg2_Mod2_LPT	LPT	0.4507	0.452398	0.307272	0.93877	21	102	3	3	0.186047	0.813953	0.170732	0.875	0.125	0.0285714	0.971429	0.158114	0.285714
Saccopteryx leptura	Sleptura_Cross_Reg2_Mod3_LPT	LPT	0.4495	0.451201	0.306705	0.938566	21	100	5	3	0.20155	0.79845	0.173554	0.875	0.125	0.047619	0.952381	0.204124	0.289655
Saccopteryx leptura	Sleptura_Cross_Reg2_Mod4_LPT	LPT	0.4489	0.450603	0.306421	0.938464	21	104	1	3	0.170543	0.829457	0.168	0.875	0.125	0.00952381	0.990476	0.0912871	0.281879
Saccopteryx leptura	Sleptura_Cross_Reg2_Mod7_P10	P10	0.545033	0.712064	0.315264	0.706335	17	28	77	7	0.728682	0.271318	0.377778	0.708333	0.291667	0.733333	0.266667	0.720725	0.492754
Saccopteryx leptura	Sleptura_Cross_Reg2_Mod8_LPT	LPT	0.4466	0.448255	0.305218	0.938072	23	105	0	1	0.178295	0.821705	0.179688	0.958333	0.0416667	0	1	0	0.302632
Saccopteryx leptura	Sleptura_Cross_Reg2_Mod8_P10	P10	0.633433	0.700798	0.368937	0.80381	17	26	79	7	0.744186	0.255814	0.395349	0.708333	0.291667	0.752381	0.247619	0.730025	0.507463
Saccopteryx leptura	Sleptura_Cross_Reg3_Mod0_LPT	LPT	0.398133	0.466201	0.268715	0.59929	21	102	3	3	0.186047	0.813953	0.170732	0.875	0.125	0.0285714	0.971429	0.158114	0.285714
Saccopteryx leptura	Sleptura_Cross_Reg3_Mod1_maxSSS	maxSSS	0.684142	0.717177	0.394869	0.855229	17	26	79	7	0.744186	0.255814	0.395349	0.708333	0.291667	0.752381	0.247619	0.730025	0.507463
Saccopteryx leptura	Sleptura_Cross_Reg3_Mod1_P10	P10	0.644242	0.6774	0.380605	0.830084	17	26	79	7	0.744186	0.255814	0.395349	0.708333	0.291667	0.752381	0.247619	0.730025	0.507463
Saccopteryx leptura	Sleptura_Cross_Reg3_Mod2_maxSSS	maxSSS	0.631994	0.857542	0.337139	0.787252	15	17	88	9	0.79845	0.20155	0.46875	0.625	0.375	0.838095	0.161905	0.723747	0.535714
Saccopteryx leptura	Sleptura_Cross_Reg3_Mod3_LPT	LPT	0.4422	0.443924	0.303234	0.937316	21	99	6	3	0.209302	0.790698	0.175	0.875	0.125	0.0571429	0.942857	0.223607	0.291667
Saccopteryx leptura	Sleptura_Cross_Reg3_Mod4_maxSSS	maxSSS	0.6681	0.669126	0.396692	0.969144	17	27	78	7	0.736434	0.263566	0.386364	0.708333	0.291667	0.742857	0.257143	0.72539	0.5
Saccopteryx leptura	Sleptura_Cross_Reg3_Mod4_P10	P10	0.6582	0.659256	0.393124	0.967984	17	29	76	7	0.72093	0.27907	0.369565	0.708333	0.291667	0.72381	0.27619	0.71603	0.485714
Saccopteryx leptura	Sleptura_Cross_Reg3_Mod5_maxSSS	maxSSS	0.5523	0.553639	0.352026	0.954391	18	85	20	6	0.294574	0.705426	0.174757	0.75	0.25	0.190476	0.809524	0.377964	0.283465
Saccopteryx leptura	Sleptura_Cross_Reg4_Mod0_maxSSS	maxSSS	0.596177	0.885954	0.313204	0.760886	14	15	90	10	0.806202	0.193798	0.482759	0.583333	0.416667	0.857143	0.142857	0.707107	0.528302
Saccopteryx leptura	Sleptura_Cross_Reg4_Mod4_maxSSS	maxSSS	0.6469	0.647991	0.389001	0.966639	17	29	76	7	0.72093	0.27907	0.369565	0.708333	0.291667	0.72381	0.27619	0.71603	0.485714
